# Supplementary material for: A basement membrane discovery pipeline uncovers network complexity, regulators, and human disease associations
Source: Sci Adv. 2022 May 18;8(20):eabn2265. doi: 10.1126/sciadv.abn2265 (PMC9116610; doi:10.1126/sciadv.abn2265)
Supplement: Supplementary file 2 — Tables S1 to S20 [file sciadv.abn2265_tables_s1_to_s20.zip]

Archive with 1 entries (1 files):
- sciadv.abn2265_tables_s1_to_s20.xlsx
