# Supplementary material for: A basement membrane discovery pipeline uncovers network complexity, regulators, and human disease associations
Source: Sci Adv. 2022 May 18;8(20):eabn2265. doi: 10.1126/sciadv.abn2265 (PMC9116610; doi:10.1126/sciadv.abn2265)
Supplement: Supplementary file 2 — Tables S1 to S20 [file sciadv.abn2265_tables_s1_to_s20.zip › sciadv.abn2265_tables_s1_to_s20.xlsx]

## Sheet: Table S1
Table S1. Protein databases used for the expansion of the BM zone network and verification of candidate BM localization.
Protein databases	URL	Reference
Human Protein Atlas v.20.1	https://proteinatlas.org/	PMID: 25613900
Matrixome Project v.1.0	http://dbarchive.biosciencedbc.jp/archive/matrixome/bm/home.html	PMID: 18757743, 12819133
MatrisomeDB v.2.0	http://matrisomeproject.mit.edu/proteins/	PMID: 31586405, 26163349
UniProtKB release 2021_02	https://www.uniprot.org/	PMID: 33237286
BRENDA	https://www.brenda-enzymes.org/	PMID: 33211880
MEROPS release 12.3	https://www.ebi.ac.uk/merops/	PMID: 29145643
STRING v.11.0	https://string-db.org/	PMID: 30476243
IntePro release 81	https://www.ebi.ac.uk/interpro/	PMID: 30398656

## Sheet: Table S2
Table S2. Conserved C. elegans matrisome genes with the BM gene expression signature.
Matrisome category	Gene	Putative vertebrate orthologue	Expressed in body wall muscle tissue	Expressed in epidermal tissue
ECM glycoproteins and proteoglycans	test-1	SPOCK	X
	smoc-1	SMOC	X
	unc-6	NTN1	X
	lron-8	NYX	X
	unc-122	GLDN	X
	col-99	COL13A1	X	X
	dig-1	ISLR	X	X
	slt-1	SLIT	X	X
	scl-19	CRISPLD2	X	X
	F26E4.3	TINAG	X	X
	skpo-3	PXDN	X	X
	skpo-2	PXDN	X	X
ECM regulators	adt-1	ADAMTS1	X
	cpr-2	CTSB	X
	tag-196	CTSF	X
	nas-39	TLL1	X
	sul-1	SULF1	X
	gon-1	ADAMTS9/10/20	X
	try-3	CTRL	X
	asp-4	CTSD	X	X
	cpz-2	CTSZ	X	X
	ctsa-1.1	CTSA	X	X
	F57F5.1	CTSB	X	X
	cpr-8	CTSB	X	X
	W07B8.4	CTSB	X	X
	chil-14	CHID1	X	X
	cri-2	TIMP2	X	X
	nas-6	MEP1B	X	X
	T21D12.12	TFPI	X	X
	T22F7.3	TFPI	X	X
	K10D3.4	TFPI	X	X
	ZC84.6	TFPI	X	X
	zmp-2	MMP	X	X
ECM affiliated	C48E7.6	CSPG4/FRAS/FREM	X
	clec-149	FCER2	X
	clec-3	CLEC3B/CLEC3A	X
	clec-12	CLEC3B/CLEC3A	X
	clec-49	COLEC11	X
	lec-3	LGALS9/4	X
	lec-5	LGALS9/4	X
	lron-9	LRRC15	X
	F35B12.10	GREM2/GREM1	X
	clec-11	CLEC3B/CLEC3A	X	X
	clec-122	CSDN	X	X
	clec-148	MRC2/LY75	X	X
	clec-51	COLEC11	X	X
	clec-19	CLEC3B/CLEC3A	X	X
	clec-4	CLEC3B/CLEC3A	X	X
	clec-18	CLEC3B/CLEC3A	X	X
	clec-88	KLRF1	X	X
	clec-57	CDCP2	X	X
	crld-1	CRELD2/CRELD1	X	X
	fbn-1	FBN	X	X
	H02F09.3	MUC4	X	X
	dpy-6	MUC4	X	X
	ZC178.2	MUC4	X	X
	lec-12	LGALS9/4	X	X
	lec-4	LGALS9/4	X	X
	lec-2	LGALS8/9	X	X
	nex-3	ANXA7	X	X
	plx-1	PLXNA	X	X
	pxd-1	PLXDC	X	X
	smp-1	SEMA	X	X
	smp-2	SEMA	X	X
	C03H12.1	GPC4/6	X	X
Secreted factors	dbl-1	TGFB	X
	let-756	FGF	X
	pvf-1	PDGF	X
	unc-129	TFGFB	X
	sfrp-1	SFRP5	X
	R12A1.3	WFDC8/EPPIN	X
	Y43F8B.3	WFIKKN1	X
	F22E12.1	SCPEP1/TFPI	X
	cwn-1	WNT	X	X
	cwn-2	WNT	X	X
	egl-20	WNT	X	X
	tig-2	TGFB	X	X
	VC5.2	MEGF9	X	X
	wrt-7	DHH	X	X
	lron-15	CHAD/LRRC70	X	X
	ensh-1	FIBCD1/ANGPTL3	X	X

## Sheet: Table S3
Table S3. Interpro protein domains enriched in BM zone candidates.
Key:
*** = Domain significantly over-represented in at least three of the four variance quartiles; used in a filtering strategy to select new BM zone gene candidates.
InterPro ID	Description	GeneRatio	BgRatio	p-value	p-adjust value	q-value	UniprotID	GeneName	Count	Category overrepresented
IPR000742	***EGF-like domain	48/150	230/14374	4.6024e-50	3.22168e-48	9.68926e-49	P16112/O00468/Q96GW7/Q12805/O95967/Q8IUX8/Q63HQ2/P23142/P98095/Q9UBX5/P35555/P35556/Q75N90/Q86XX4/Q96RW7/Q8NDA2/P98160/P25391/P24043/Q16787/Q16363/O15230/P07942/P55268/P11047/Q13753/Q9Y6N6/P21941/O00339/O95460/O75095/Q16819/Q16820/Q92832/Q99435/P14543/Q14112/Q6UXI9/O75093/O94813/O75094/P07996/P35442/P35443/O43897/P24821/P13611/Q5GFL6	ACAN/AGRN/BCAN/EFEMP1/EFEMP2/EGFL6/EGFLAM/FBLN1/FBLN2/FBLN5/FBN1/FBN2/FBN3/FRAS1/HMCN1/HMCN2/HSPG2/LAMA1/LAMA2/LAMA3/LAMA4/LAMA5/LAMB1/LAMB2/LAMC1/LAMC2/LAMC3/MATN1/MATN2/MATN4/NA/MEP1A/MEP1B/NELL1/NELL2/NID1/NID2/NPNT/SLIT1/SLIT2/SLIT3/THBS1/THBS2/THBS4/TLL1/TNC/VCAN/VWA2	48	BM
IPR041645	***ADAM cysteine-rich domain 2	17/150	19/14374	1.36508e-32	3.18518e-31	9.57949e-32	O95450/O15072/O75173/Q9UNA0/Q9UKP5/Q9UKP4/Q9UP79/Q9P2N4/Q9H324/Q76LX8/Q8WXS8/Q8TE58/Q8TE57/Q8TE56/Q8TE60/Q8TE59/P59510	ADAMTS2/ADAMTS3/ADAMTS4/ADAMTS5/ADAMTS6/ADAMTS7/ADAMTS8/ADAMTS9/ADAMTS10/ADAMTS13/ADAMTS14/ADAMTS15/ADAMTS16/ADAMTS17/ADAMTS18/ADAMTS19/ADAMTS20	17	BM
IPR010294	***ADAM-TS Spacer 1	17/150	23/14374	7.78013e-30	1.08922e-28	3.27584e-29	O95450/O15072/O75173/Q9UNA0/Q9UKP5/Q9UKP4/Q9UP79/Q9P2N4/Q9H324/Q8WXS8/Q8TE58/Q8TE57/Q8TE56/Q8TE60/Q8TE59/P59510/O95428	ADAMTS2/ADAMTS3/ADAMTS4/ADAMTS5/ADAMTS6/ADAMTS7/ADAMTS8/ADAMTS9/ADAMTS10/ADAMTS14/ADAMTS15/ADAMTS16/ADAMTS17/ADAMTS18/ADAMTS19/ADAMTS20/PAPLN	17	BM
IPR006586	***ADAM, cysteine-rich domain	8/150	28/14374	3.03655e-10	1.41705e-09	4.26182e-10	O75173/Q9UNA0/Q9UP79/Q76LX8/Q8WXS8/Q8TE58/Q8TE56/Q8TE59	ADAMTS4/ADAMTS5/ADAMTS8/ADAMTS13/ADAMTS14/ADAMTS15/ADAMTS17/ADAMTS19	8	BM
IPR001073	***C1q domain	3/150	33/14374	0.0048319	0.00966381	0.00290641	P27658/P25067/Q9H8L6	COL8A1/COL8A2/MMRN2	3	BM
IPR026823	***Complement Clr-like EGF domain	14/150	27/14374	1.74722e-21	1.22306e-20	3.67836e-21	Q12805/O95967/P23142/P98095/Q9UBX5/P35555/P35556/Q75N90/Q96RW7/Q8NDA2/O00339/O95460/P14543/Q14112	EFEMP1/EFEMP2/FBLN1/FBLN2/FBLN5/FBN1/FBN2/FBN3/HMCN1/HMCN2/MATN2/MATN4/NID1/NID2	14	BM
IPR001881	***EGF-like calcium-binding domain	32/150	125/14374	3.35479e-36	1.17418e-34	3.53136e-35	O00468/Q12805/O95967/Q8IUX8/Q63HQ2/P23142/P98095/Q9UBX5/P35555/P35556/Q75N90/Q96RW7/Q8NDA2/P98160/P21941/O00339/O95460/O75095/Q92832/Q99435/P14543/Q14112/Q6UXI9/O75093/O94813/O75094/P07996/P35442/P35443/O43897/P13611/Q5GFL6	AGRN/EFEMP1/EFEMP2/EGFL6/EGFLAM/FBLN1/FBLN2/FBLN5/FBN1/FBN2/FBN3/HMCN1/HMCN2/HSPG2/MATN1/MATN2/MATN4/NA/NELL1/NELL2/NID1/NID2/NPNT/SLIT1/SLIT2/SLIT3/THBS1/THBS2/THBS4/TLL1/VCAN/VWA2	32	BM
IPR011489	***EMI domain	4/150	16/14374	1.88076e-05	5.06358e-05	1.52288e-05	O75095/Q9H8L6/Q15063/Q15582	NA/MMRN2/POSTN/TGFBI	4	BM
IPR002350	***Kazal domain	9/150	49/14374	1.65994e-09	7.26225e-09	2.18413e-09	O00468/O95980/Q9H4F8/Q9H3U7/P09486/Q14515/Q08629/Q92563/Q9BQ16	AGRN/RECK/SMOC1/SMOC2/SPARC/SPARCL1/SPOCK1/SPOCK2/SPOCK3	9	BM
IPR002049	***Laminin EGF domain	18/150	38/14374	2.12136e-26	2.47492e-25	7.44336e-26	O00468/P98160/P25391/P24043/Q16787/Q16363/O15230/P07942/P55268/Q13751/A4D0S4/P11047/Q13753/Q9Y6N6/O75095/O95631/Q9HB63/O75445	AGRN/HSPG2/LAMA1/LAMA2/LAMA3/LAMA4/LAMA5/LAMB1/LAMB2/LAMB3/LAMB4/LAMC1/LAMC2/LAMC3/NA/NTN1/NTN4/USH2A	18	BM
IPR001791	***Laminin G domain	23/150	59/14374	4.86428e-31	8.51249e-30	2.56015e-30	O00468/P20908/P20849/Q99715/Q05707/P39059/P39060/Q63HQ2/P98160/P25391/P24043/Q16787/Q16363/O15230/Q92832/Q99435/O75093/O94813/O75094/P07996/P35442/P35443/O75445	AGRN/COL5A1/COL9A1/COL12A1/COL14A1/COL15A1/COL18A1/EGFLAM/HSPG2/LAMA1/LAMA2/LAMA3/LAMA4/LAMA5/NELL1/NELL2/SLIT1/SLIT2/SLIT3/THBS1/THBS2/THBS4/USH2A	23	BM
IPR008211	***Laminin, N-terminal	13/150	16/14374	5.5879e-24	5.15311e-23	1.54981e-23	P25391/P24043/Q16787/O15230/P07942/P55268/Q13751/A4D0S4/P11047/Q9Y6N6/O95631/Q9HB63/O75445	LAMA1/LAMA2/LAMA3/LAMA5/LAMB1/LAMB2/LAMB3/LAMB4/LAMC1/LAMC3/NTN1/NTN4/USH2A	13	BM
IPR001134	***Netrin domain	5/150	22/14374	2.64171e-06	8.03997e-06	2.41804e-06	O95631/Q9HB63/P01033/P16035/P35625	NTN1/NTN4/TIMP1/TIMP2/TIMP3	5	BM
IPR002223	***Pancreatic trypsin inhibitor Kunitz domain	4/150	17/14374	2.43953e-05	6.32471e-05	1.90217e-05	P12111/Q02388/Q2UY09/O95428	COL6A3/COL7A1/COL28A1/PAPLN	4	BM
IPR001590	***Peptidase M12B, ADAM/reprolysin	17/150	40/14374	5.88927e-24	5.15311e-23	1.54981e-23	O95450/O15072/O75173/Q9UNA0/Q9UKP5/Q9UKP4/Q9UP79/Q9P2N4/Q9H324/Q76LX8/Q8WXS8/Q8TE58/Q8TE57/Q8TE56/Q8TE60/Q8TE59/P59510	ADAMTS2/ADAMTS3/ADAMTS4/ADAMTS5/ADAMTS6/ADAMTS7/ADAMTS8/ADAMTS9/ADAMTS10/ADAMTS13/ADAMTS14/ADAMTS15/ADAMTS16/ADAMTS17/ADAMTS18/ADAMTS19/ADAMTS20	17	BM
IPR002870	***Peptidase M12B, propeptide	16/150	40/14374	4.42698e-22	3.44321e-21	1.03555e-21	O95450/O15072/O75173/Q9UNA0/Q9UKP5/Q9UKP4/Q9UP79/Q9P2N4/Q9H324/Q8WXS8/Q8TE58/Q8TE57/Q8TE56/Q8TE60/Q8TE59/P59510	ADAMTS2/ADAMTS3/ADAMTS4/ADAMTS5/ADAMTS6/ADAMTS7/ADAMTS8/ADAMTS9/ADAMTS10/ADAMTS14/ADAMTS15/ADAMTS16/ADAMTS17/ADAMTS18/ADAMTS19/ADAMTS20	16	BM
IPR010909	***PLAC	11/150	18/14374	3.29522e-18	2.09696e-17	6.30665e-18	O95450/O15072/Q9UKP5/Q9UKP4/Q9H324/Q8WXS8/Q8TE57/Q8TE56/Q8TE60/Q8TE59/O95428	ADAMTS2/ADAMTS3/ADAMTS6/ADAMTS7/ADAMTS10/ADAMTS14/ADAMTS16/ADAMTS17/ADAMTS18/ADAMTS19/PAPLN	11	BM
IPR000716	***Thyroglobulin type-1	7/150	17/14374	2.08656e-10	1.04328e-09	3.13768e-10	P14543/Q14112/Q9H4F8/Q9H3U7/Q08629/Q92563/Q9BQ16	NID1/NID2/SMOC1/SMOC2/SPOCK1/SPOCK2/SPOCK3	7	BM
IPR002035	***von Willebrand factor, type A	12/150	76/14374	1.87049e-11	1.00719e-10	3.02913e-11	P12109/P12110/P12111/Q02388/Q99715/Q05707/Q2UY09/P21941/O00339/O95460/Q6PCB0/Q5GFL6	COL6A1/COL6A2/COL6A3/COL7A1/COL12A1/COL14A1/COL28A1/MATN1/MATN2/MATN4/VWA1/VWA2	12	BM
IPR001007	***VWFC domain	8/150	41/14374	8.32431e-09	3.42766e-08	1.03087e-08	P02458/Q86XX4/Q92832/Q99435/Q92626/A1KZ92/P07996/P35442	COL2A1/FRAS1/NELL1/NELL2/PXDN/PXDNL/THBS1/THBS2	8	BM
IPR001304	C-type lectin-like	4/150	86/14374	0.0124947	0.0213324	0.00641577	P16112/Q96GW7/Q5H8C1/P13611	ACAN/BCAN/FREM1/VCAN	4	BM
IPR000483	Cysteine-rich flanking region, C-terminal	6/150	83/14374	0.000227679	0.00053125	0.000159774	O14498/Q92626/A1KZ92/O75093/O94813/O75094	ISLR/PXDN/PXDNL/SLIT1/SLIT2/SLIT3	6	BM
IPR006207	Cystine knot, C-terminal	3/150	25/14374	0.00216474	0.00445681	0.00134039	O75093/O94813/O75094	SLIT1/SLIT2/SLIT3	3	BM
IPR024731	EGF domain	4/150	12/14374	5.28452e-06	1.47967e-05	4.45012e-06	Q92832/P14543/Q14112/P35442	NELL1/NID1/NID2/THBS2	4	BM
IPR000885	Fibrillar collagen, C-terminal	2/150	11/14374	0.00559342	0.0105821	0.0031826	P02458/P20908	COL2A1/COL5A1	2	BM
IPR000562	Fibronectin type II domain	2/150	13/14374	0.00782478	0.0140445	0.0042239	P02751/P08253	FN1/MMP2	2	BM
IPR003961	Fibronectin type III	9/150	205/14374	0.000300301	0.000656909	0.000197567	P12111/Q02388/Q99715/Q05707/Q63HQ2/P02751/P24821/O75445/Q6PCB0	COL6A3/COL7A1/COL12A1/COL14A1/EGFLAM/FN1/TNC/USH2A/VWA1	9	BM
IPR000585	Hemopexin-like domain	5/150	23/14374	3.34722e-06	9.76272e-06	2.93616e-06	P03956/P08253/Q9ULZ9/Q8N119/P04004	MMP1/MMP2/MMP17/MMP21/VTN	5	BM
IPR013098	Immunoglobulin I-set	7/150	135/14374	0.000532426	0.00112939	0.000339666	Q96RW7/Q8NDA2/P98160/O14498/O95428/Q92626/A1KZ92	HMCN1/HMCN2/HSPG2/ISLR/PAPLN/PXDN/PXDNL	7	BM
IPR003599	Immunoglobulin subtype	12/150	491/14374	0.00536479	0.0104315	0.0031373	P16112/Q96GW7/P10915/Q9GZV7/Q96RW7/Q8NDA2/P98160/O95428/Q92626/A1KZ92/Q13214/P13611	ACAN/BCAN/HAPLN1/NA/HMCN1/HMCN2/HSPG2/PAPLN/PXDN/PXDNL/SEMA3B/VCAN	12	BM
IPR003598	Immunoglobulin subtype 2	7/150	245/14374	0.0144303	0.0234911	0.007065	Q96RW7/Q8NDA2/P98160/O14498/O95428/Q92626/A1KZ92	HMCN1/HMCN2/HSPG2/ISLR/PAPLN/PXDN/PXDNL	7	BM
IPR000372	Leucine-rich repeat N-terminal domain	8/150	54/14374	8.08407e-08	3.14381e-07	9.45505e-08	P21810/P07585/Q06828/P51884/Q7Z5L7/O75093/O94813/O75094	BGN/DCN/FMOD/LUM/PODN/SLIT1/SLIT2/SLIT3	8	BM
IPR000538	Link domain	5/150	14/14374	2.14834e-07	7.16115e-07	2.15373e-07	P16112/Q96GW7/P10915/Q9GZV7/P13611	ACAN/BCAN/HAPLN1/NA/VCAN	5	BM
IPR000998	MAM domain	4/150	18/14374	3.11114e-05	7.77786e-05	2.33921e-05	Q8IUX8/Q16819/Q16820/Q6UXI9	EGFL6/MEP1A/MEP1B/NPNT	4	BM
IPR002083	MATH/TRAF domain	2/150	12/14374	0.00666636	0.0122801	0.00369327	Q16819/Q16820	MEP1A/MEP1B	2	BM
IPR018933	Netrin module, non-TIMP type	2/150	17/14374	0.0132762	0.0221269	0.00665471	O95631/Q9HB63	NTN1/NTN4	2	BM
IPR005123	Oxoglutarate/iron-dependent dioxygenase	2/150	21/14374	0.0199503	0.0310337	0.00933345	Q32P28/Q8IVL5	P3H1/P3H2	2	BM
IPR000668	Peptidase C1A, papain C-terminal	3/150	13/14374	0.000295044	0.000656909	0.000197567	P07858/Q9UJW2/Q9GZM7	CTSB/TINAG/TINAGL1	3	BM
IPR001818	Peptidase M10, metallopeptidase	6/150	23/14374	1.01864e-07	3.56526e-07	1.07226e-07	P03956/P08253/P09237/Q9ULZ9/Q8N119/Q9NRE1	MMP1/MMP2/MMP7/MMP17/MMP21/MMP26	6	BM
IPR033739	Peptidase M10A, catalytic domain	6/150	23/14374	1.01864e-07	3.56526e-07	1.07226e-07	P03956/P08253/P09237/Q9ULZ9/Q8N119/Q9NRE1	MMP1/MMP2/MMP7/MMP17/MMP21/MMP26	6	BM
IPR006026	Peptidase, metallopeptidase	9/150	29/14374	9.66169e-12	5.63599e-11	1.69503e-11	Q16819/Q16820/P03956/P08253/P09237/Q9ULZ9/Q8N119/Q9NRE1/O43897	MEP1A/MEP1B/MMP1/MMP2/MMP7/MMP17/MMP21/MMP26/TLL1	9	BM
IPR002477	Peptidoglycan binding-like	5/150	20/14374	1.5817e-06	5.0327e-06	1.51359e-06	P03956/P08253/P09237/Q9ULZ9/Q8N119	MMP1/MMP2/MMP7/MMP17/MMP21	5	BM
IPR006620	Prolyl 4-hydroxylase, alpha subunit	2/150	16/14374	0.0117943	0.02064	0.00620752	Q32P28/Q8IVL5	P3H1/P3H2	2	BM
IPR000082	SEA domain	2/150	23/14374	0.0237117	0.0353153	0.0106211	O00468/P98160	AGRN/HSPG2	2	BM
IPR001212	Somatomedin B domain	3/150	10/14374	0.000126677	0.000305773	9.19617e-05	Q9UJW2/Q9GZM7/P04004	TINAG/TINAGL1/VTN	3	BM
IPR001190	SRCR domain	2/150	26/14374	0.0298479	0.0435282	0.0130912	Q9Y4K0/Q96JB6	LOXL2/LOXL4	2	BM
IPR017448	SRCR-like domain	2/150	27/14374	0.0320188	0.0457412	0.0137567	Q9Y4K0/Q96JB6	LOXL2/LOXL4	2	BM
IPR000436	Sushi/SCR/CCP domain	3/150	55/14374	0.019678	0.0310337	0.00933345	P16112/Q96GW7/P13611	ACAN/BCAN/VCAN	3	BM
IPR001111	TGF-beta, propeptide	2/150	23/14374	0.0237117	0.0353153	0.0106211	P61812/P01137	TGFB2/TGFB1	2	BM
IPR000742	***EGF-like domain	6/54	230/14374	0.000213789	0.000623551	0.000318808	Q13443/Q9H1U4/Q9UKZ4/Q9NT68/Q9P273/Q6N022	ADAM9/MEGF9/TENM1/TENM2/TENM3/TENM4	6	CSI
IPR001590	***Peptidase M12B, ADAM/reprolysin	3/54	40/14374	0.000448805	0.00112201	0.00057366	Q13443/O14672/P78536	ADAM9/ADAM10/ADAM17	3	CSI
IPR002870	***Peptidase M12B, propeptide	3/54	40/14374	0.000448805	0.00112201	0.00057366	Q13443/O14672/P78536	ADAM9/ADAM10/ADAM17	3	CSI
IPR002035	***von Willebrand factor, type A	6/54	76/14374	3.77491e-07	1.65153e-06	8.44389e-07	P56199/P17301/O75578/P11215/P20702/P18084	ITGA1/ITGA2/ITGA10/ITGAM/ITGAX/ITGB5	6	CSI
IPR013649	Integrin alpha-2	14/54	18/14374	5.36457e-32	1.8776e-30	9.59976e-31	P56199/P17301/P08514/P26006/P13612/P08648/P23229/Q13683/P53708/Q13797/O75578/P11215/P06756/P20702	ITGA1/ITGA2/ITGA2B/ITGA3/ITGA4/ITGA5/ITGA6/ITGA7/ITGA8/ITGA9/ITGA10/ITGAM/ITGAV/ITGAX	14	CSI
IPR000421	Coagulation factor 5/8 C-terminal domain	2/54	24/14374	0.00362611	0.00746551	0.00381695	Q08345/Q16832	DDR1/DDR2	2	CSI
IPR000488	Death domain	4/54	35/14374	8.54317e-06	3.32234e-05	1.69864e-05	Q6ZN44/Q8IZJ1/O95185/Q6UXZ4	UNC5A/UNC5B/UNC5C/UNC5D	4	CSI
IPR001762	Disintegrin domain	3/54	22/14374	7.33811e-05	0.000233485	0.000119376	Q13443/O14672/P78536	ADAM9/ADAM10/ADAM17	3	CSI
IPR013111	EGF-like domain, extracellular	07/54	15/14374	4.43435e-14	7.76011e-13	3.96758e-13	P05556/P05106/P16144/P18564/P26010/P26012/Q6N022	ITGB1/ITGB3/ITGB4/ITGB6/ITGB7/ITGB8/TENM4	7	CSI
IPR003961	Fibronectin type III	7/54	205/14374	1.08712e-05	3.80493e-05	1.94538e-05	P43146/P16144/P10586/Q9Y6N7/Q9HCK4/Q96MS0/Q8WZ75	DCC/ITGB4/PTPRF/ROBO1/ROBO2/ROBO3/ROBO4	7	CSI
IPR013098	Immunoglobulin I-set	11/54	135/14374	2.25365e-12	2.16206e-11	1.10542e-11	P43146/O15146/P10586/Q9Y6N7/Q9HCK4/Q96MS0/Q8WZ75/Q6ZN44/Q8IZJ1/O95185/Q6UXZ4	DCC/MUSK/PTPRF/ROBO1/ROBO2/ROBO3/ROBO4/UNC5A/UNC5B/UNC5C/UNC5D	11	CSI
IPR003599	Immunoglobulin subtype	12/54	491/14374	2.04992e-07	1.02496e-06	5.24039e-07	P43146/O60487/O15146/P10586/Q9Y6N7/Q9HCK4/Q96MS0/Q8WZ75/Q6ZN44/Q8IZJ1/O95185/Q6UXZ4	DCC/MPZL2/MUSK/PTPRF/ROBO1/ROBO2/ROBO3/ROBO4/UNC5A/UNC5B/UNC5C/UNC5D	12	CSI
IPR003598	Immunoglobulin subtype 2	10/54	245/14374	2.13525e-08	1.49468e-07	7.64195e-08	P43146/O15146/P10586/Q9Y6N7/Q9HCK4/Q96MS0/Q8WZ75/Q8IZJ1/O95185/Q6UXZ4	DCC/MUSK/PTPRF/ROBO1/ROBO2/ROBO3/ROBO4/UNC5B/UNC5C/UNC5D	10	CSI
IPR003585	Neurexin/syndecan/glycophorin C	2/54	14/14374	0.00122467	0.00285755	0.001461	P18827/P31431	SDC1/SDC4	2	CSI
IPR016201	PSI domain	8/54	42/14374	2.47093e-12	2.16206e-11	1.10542e-11	P05556/P05107/P05106/P16144/P18084/P18564/P26010/P26012	ITGB1/ITGB2/ITGB3/ITGB4/ITGB5/ITGB6/ITGB7/ITGB8	8	CSI
IPR001245	Serine-threonine/tyrosine-protein kinase, catalytic domain	3/54	131/14374	0.013084	0.0254411	0.0130075	Q08345/Q16832/O15146	DDR1/DDR2/MUSK	3	CSI
IPR020635	Tyrosine-protein kinase, catalytic domain	3/54	79/14374	0.00323997	0.00708743	0.00362365	Q08345/Q16832/O15146	DDR1/DDR2/MUSK	3	CSI
IPR000906	ZU5 domain	4/54	13/14374	1.2403e-07	7.23509e-07	3.69914e-07	Q6ZN44/Q8IZJ1/O95185/Q6UXZ4	UNC5A/UNC5B/UNC5C/UNC5D	4	CSI

## Sheet: Table S4
Table S4. Candidate BM zone proteins identified by BM protein domain enrichment analysis and from predicted interaction with BM proteins.
Color key:
	Nearest interacting neighbor (NN) candidate
	Not considered NN candidate
gene = NN candidate gene (with interactions with ≥20 other BM proteins) included in the expanding network
***gene = BM zone candidate gene identified from domain enrichment analysis
Key:
GeneName	Human Gene Symbol
Protein names	Full Protein Name
Other gene names	Gene Symbol and Gene Aliases
Organism	Organism
Length	Protein Length
Signal peptide	Signal Peptide Evidence
PRINTS	PRINTS ID(s)
PROSITE	PROSITE ID(s)
InterPro	InterPro ID(s)
Has a signal peptide?	Presence of Signal Peptide
Type	Protein Type (BM - Basement, NN - nearest neighbour)
intCount_BM	Count of direct STRING interactions to Basement Membrane (BM) proteins
Additional details on STRING interactions available at https://doi.org/10.6084/m9.figshare.c.5662348
Gene name	Uniprot Accession	Protein name	Other gene names	Organism	Length	Signal peptide	PRINTS	PROSITE	InterPro	Has a signal peptide?	Type	intCount_BM
***ITGA1	P56199	Integrin alpha-1 (CD49 antigen-like family member A) (Laminin and collagen receptor) (VLA-1) (CD antigen CD49a)	ITGA1	Homo sapiens	1179	SIGNAL 1..28; /evidence=ECO:0000255	PR01185;	PS51470;PS00242;PS50234;	IPR013517;IPR013519;IPR000413;IPR013649;IPR018184;IPR028994;IPR032695;IPR002035;IPR036465;	Y	NN	28
***THBS1	P07996	Thrombospondin-1 (Glycoprotein G)	THBS1/TSP/TSP1	Homo sapiens	1170	SIGNAL 1..18	-	PS01186;PS50026;PS50092;PS51234;PS51236;PS01208;PS50184;	IPR013320;IPR001881;IPR013032;IPR000742;IPR001791;IPR028499;IPR003367;IPR017897;IPR008859;IPR000884;IPR036383;IPR028974;IPR001007;	Y	NN	24
***COL12A1	Q99715	Collagen alpha-1(XII) chain	COL12A1/COL12A1L	Homo sapiens	3063	SIGNAL 1..23; /evidence=ECO:0000255	-	PS50853;PS50234;	IPR008160;IPR013320;IPR003961;IPR036116;IPR013783;IPR001791;IPR002035;IPR036465;	Y	NN	21
***ADAMTS8	Q9UP79	A disintegrin and metalloproteinase with thrombospondin motifs 8 (ADAM-TS 8) (ADAM-TS8) (ADAMTS-8) (EC 3.4.24.-) (METH-2) (METH-8)	ADAMTS8/METH2	Homo sapiens	889	SIGNAL 1..26; /evidence=ECO:0000255	PR01861;PR01857;	PS50215;PS50092;PS00142;	IPR041645;IPR006586;IPR010294;IPR013273;IPR024079;IPR013277;IPR001590;IPR002870;IPR000884;IPR036383;	Y	NN	20
***COL14A1	Q05707	Collagen alpha-1(XIV) chain (Undulin)	COL14A1/UND	Homo sapiens	1796	SIGNAL 1..28; /evidence=ECO:0000255	-	PS50853;PS50234;	IPR008160;IPR013320;IPR003961;IPR036116;IPR013783;IPR001791;IPR002035;IPR036465;	Y	NN	20
***COL9A1	P20849	Collagen alpha-1(IX) chain	COL9A1	Homo sapiens	921	SIGNAL 1..23	-	-	IPR008160;IPR013320;IPR001791;	Y	NN	20
ITGB1	P05556	Integrin beta-1 (Fibronectin receptor subunit beta) (Glycoprotein IIa) (GPIIA) (VLA-4 subunit beta) (CD antigen CD29)	ITGB1/FNRB/MDF2/MSK12	Homo sapiens	798	SIGNAL 1..20	PR01186;	PS00022;PS00243;	IPR013111;IPR040622;IPR027071;IPR033760;IPR015812;IPR014836;IPR012896;IPR036349;IPR002369;IPR032695;IPR016201;IPR036465;	Y	NN	38
ITGAV	P06756	Integrin alpha-V (Vitronectin receptor) (Vitronectin receptor subunit alpha) (CD antigen CD51) [Cleaved into: Integrin alpha-V heavy chain; Integrin alpha-V light chain]	ITGAV/MSK8/VNRA/VTNR	Homo sapiens	1048	SIGNAL 1..30; /evidence=ECO:0000269|PubMed:2467745	PR01185;	PS51470;PS00242;	IPR013517;IPR013519;IPR000413;IPR013649;IPR018184;IPR028994;IPR032695;	Y	NN	32
ITGA2	P17301	Integrin alpha-2 (CD49 antigen-like family member B) (Collagen receptor) (Platelet membrane glycoprotein Ia) (GPIa) (VLA-2 subunit alpha) (CD antigen CD49b)	ITGA2/CD49B	Homo sapiens	1181	SIGNAL 1..29; /evidence=ECO:0000269|PubMed:2545729	PR01185;	PS51470;PS00242;PS50234;	IPR013517;IPR013519;IPR000413;IPR013649;IPR018184;IPR028994;IPR032695;IPR002035;IPR036465;	Y	NN	30
ITGB3	P05106	Integrin beta-3 (Platelet membrane glycoprotein IIIa) (GPIIIa) (CD antigen CD61)	ITGB3/GP3A	Homo sapiens	788	SIGNAL 1..26; /evidence=ECO:0000255	PR01186;	PS00022;PS01186;PS00243;	IPR013111;IPR040622;IPR027068;IPR033760;IPR015812;IPR014836;IPR012896;IPR036349;IPR002369;IPR032695;IPR016201;IPR036465;	Y	NN	27
ITGA3	P26006	Integrin alpha-3 (CD49 antigen-like family member C) (FRP-2) (Galactoprotein B3) (GAPB3) (VLA-3 subunit alpha) (CD antigen CD49c) [Cleaved into: Integrin alpha-3 heavy chain; Integrin alpha-3 light chain]	ITGA3/MSK18	Homo sapiens	1051	SIGNAL 1..32; /evidence=ECO:0000269|PubMed:10455171, ECO:0000269|PubMed:3033641, ECO:0000269|PubMed:8187758	PR01185;	PS51470;PS00242;	IPR013517;IPR013519;IPR000413;IPR013649;IPR018184;IPR028994;IPR032695;	Y	NN	26
ITGA5	P08648	Integrin alpha-5 (CD49 antigen-like family member E) (Fibronectin receptor subunit alpha) (Integrin alpha-F) (VLA-5) (CD antigen CD49e) [Cleaved into: Integrin alpha-5 heavy chain; Integrin alpha-5 light chain]	ITGA5/FNRA	Homo sapiens	1049	SIGNAL 1..41; /evidence=ECO:0000269|PubMed:3033641	PR01185;	PS51470;PS00242;	IPR013517;IPR013519;IPR000413;IPR013649;IPR018184;IPR028994;IPR032695;	Y	NN	24
LEPRE1	Q32P28	Prolyl 3-hydroxylase 1 (EC 1.14.11.7) (Growth suppressor 1) (Leucine- and proline-enriched proteoglycan 1) (Leprecan-1)	P3H1/GROS1/LEPRE1/PSEC0109	Homo sapiens	736	SIGNAL 1..22; /evidence=ECO:0000255	-	PS00014;PS51471;	IPR005123;IPR039575;IPR039837;IPR006620;IPR011990;	Y	NN	21
SDC1	P18827	Syndecan-1 (SYND1) (CD antigen CD138)	SDC1/SDC	Homo sapiens	310	SIGNAL 1..22; /evidence=ECO:0000255	-	PS00964;	IPR003585;IPR001050;IPR031190;IPR027789;IPR030479;	Y	NN	21
COL9A3	Q14050	Collagen alpha-3(IX) chain	COL9A3	Homo sapiens	684	SIGNAL 1..25; /evidence=ECO:0000255	-	-	IPR008160;	Y	NN	20
LEPREL1	Q8IVL5	Prolyl 3-hydroxylase 2 (EC 1.14.11.7) (Leprecan-like protein 1) (Myxoid liposarcoma-associated protein 4)	P3H2/LEPREL1/MLAT4	Homo sapiens	708	SIGNAL 1..24; /evidence=ECO:0000255	-	PS00014;PS51471;	IPR005123;IPR039575;IPR039838;IPR006620;IPR011990;	Y	NN	20
P4HB	P07237	Protein disulfide-isomerase (PDI) (EC 5.3.4.1) (Cellular thyroid hormone-binding protein) (Prolyl 4-hydroxylase subunit beta) (p55)	P4HB/ERBA2L/PDI/PDIA1/PO4DB	Homo sapiens	508	SIGNAL 1..17; /evidence=ECO:0000244|PubMed:25944712, ECO:0000269|PubMed:12665801, ECO:0000269|PubMed:2079031, ECO:0000269|PubMed:9150948, ECO:0000269|Ref.10	-	PS00014;PS00194;PS51352;	IPR005788;IPR005792;IPR036249;IPR017937;IPR013766;	Y	NN	32
LAMB1	P07942	Laminin subunit beta-1 (Laminin B1 chain) (Laminin-1 subunit beta) (Laminin-10 subunit beta) (Laminin-12 subunit beta) (Laminin-2 subunit beta) (Laminin-6 subunit beta) (Laminin-8 subunit beta)	LAMB1	Homo sapiens	1786	SIGNAL 1..21	-	PS00022;PS01186;PS01248;PS50027;PS51116;PS51117;	IPR000742;IPR002049;IPR013015;IPR008211;IPR038684;	Y	BM	29
FN1	P02751	Fibronectin (FN) (Cold-insoluble globulin) (CIG) [Cleaved into: Anastellin; Ugl-Y1; Ugl-Y2; Ugl-Y3]	FN1/FN	Homo sapiens	2477	SIGNAL 1..31; /evidence=ECO:0000269|PubMed:6630202	-	PS00022;PS01253;PS51091;PS00023;PS51092;PS50853;	IPR000083;IPR003961;IPR036116;IPR000562;IPR036943;IPR013783;IPR013806;	Y	BM	27
COL18A1	P39060	Collagen alpha-1(XVIII) chain [Cleaved into: Endostatin; Non-collagenous domain 1 (NC1)]	COL18A1	Homo sapiens	1754	SIGNAL 1..23; /evidence=ECO:0000255	-	PS50038;	IPR016186;IPR008160;IPR035523;IPR010515;IPR013320;IPR016187;IPR010363;IPR020067;IPR036790;IPR001791;	Y	BM	26
COL5A1	P20908	Collagen alpha-1(V) chain	COL5A1	Homo sapiens	1838	SIGNAL 1..37; /evidence=ECO:0000255	-	PS51461;	IPR008160;IPR013320;IPR000885;IPR001791;	Y	BM	26
COL5A2	P05997	Collagen alpha-2(V) chain	COL5A2	Homo sapiens	1499	SIGNAL 1..26	-	PS51461;PS01208;PS50184;	IPR008160;IPR000885;IPR001007;	Y	NN	26
LAMC1	P11047	Laminin subunit gamma-1 (Laminin B2 chain) (Laminin-1 subunit gamma) (Laminin-10 subunit gamma) (Laminin-11 subunit gamma) (Laminin-2 subunit gamma) (Laminin-3 subunit gamma) (Laminin-4 subunit gamma) (Laminin-6 subunit gamma) (Laminin-7 subunit gamma) (Laminin-8 subunit gamma) (Laminin-9 subunit gamma) (S-laminin subunit gamma) (S-LAM gamma)	LAMC1/LAMB2	Homo sapiens	1609	SIGNAL 1..33	-	PS00022;PS01186;PS01248;PS50027;PS51115;PS51117;	IPR000742;IPR002049;IPR000034;IPR008211;IPR038684;	Y	BM	26
COL2A1	P02458	Collagen alpha-1(II) chain (Alpha-1 type II collagen) [Cleaved into: Collagen alpha-1(II) chain; Chondrocalcin]	COL2A1	Homo sapiens	1487	SIGNAL 1..25; /evidence=ECO:0000255	-	PS51461;PS01208;PS50184;	IPR008160;IPR000885;IPR001007;	Y	BM	25
COL4A1	P02462	Collagen alpha-1(IV) chain [Cleaved into: Arresten]	COL4A1	Homo sapiens	1669	SIGNAL 1..27; /evidence=ECO:0000269|PubMed:4043082	-	PS51403;	IPR008160;IPR001442;IPR036954;IPR016187;	Y	BM	25
HSPG2	P98160	Basement membrane-specific heparan sulfate proteoglycan core protein (HSPG) (Perlecan) (PLC) [Cleaved into: Endorepellin; LG3 peptide]	HSPG2	Homo sapiens	4391	SIGNAL 1..21; /evidence=ECO:0000255	PR00261;	PS00022;PS01186;PS50026;PS01248;PS50027;PS50835;PS50025;PS51115;PS01209;PS50068;PS50024;	IPR013320;IPR001881;IPR013032;IPR000742;IPR007110;IPR036179;IPR013783;IPR013098;IPR003599;IPR003598;IPR013106;IPR002049;IPR001791;IPR000034;IPR036055;IPR023415;IPR002172;IPR000082;	Y	BM	25
LAMB2	P55268	Laminin subunit beta-2 (Laminin B1s chain) (Laminin-11 subunit beta) (Laminin-14 subunit beta) (Laminin-15 subunit beta) (Laminin-3 subunit beta) (Laminin-4 subunit beta) (Laminin-7 subunit beta) (Laminin-9 subunit beta) (S-laminin subunit beta) (S-LAM beta)	LAMB2/LAMS	Homo sapiens	1798	SIGNAL 1..32; /evidence=ECO:0000255	-	PS00022;PS01186;PS01248;PS50027;PS51116;PS51117;	IPR013032;IPR000742;IPR002049;IPR013015;IPR008211;IPR038684;	Y	BM	25
COL24A1	Q17RW2	Collagen alpha-1(XXIV) chain	COL24A1	Homo sapiens	1714	SIGNAL 1..35; /evidence=ECO:0000255	-	PS51461;	IPR008160;IPR013320;IPR000885;IPR001791;	Y	NN	24
COL27A1	Q8IZC6	Collagen alpha-1(XXVII) chain	COL27A1/KIAA1870	Homo sapiens	1860	SIGNAL 1..41; /evidence=ECO:0000255	-	PS51461;	IPR008160;IPR013320;IPR000885;IPR001791;	Y	NN	24
COL11A1	P12107	Collagen alpha-1(XI) chain	COL11A1/COLL6	Homo sapiens	1806	SIGNAL 1..35; /evidence=ECO:0000255	-	PS51461;	IPR008160;IPR013320;IPR000885;IPR001791;	Y	NN	23
COL11A2	P13942	Collagen alpha-2(XI) chain	COL11A2	Homo sapiens	1736	SIGNAL 1..27; /evidence=ECO:0000255	-	PS51461;	IPR008160;IPR013320;IPR000885;IPR001791;	Y	NN	23
COL4A2	P08572	Collagen alpha-2(IV) chain [Cleaved into: Canstatin]	COL4A2	Homo sapiens	1712	SIGNAL 1..25	-	PS51403;	IPR008160;IPR001442;IPR036954;IPR016187;	Y	BM	23
COL5A3	P25940	Collagen alpha-3(V) chain	COL5A3	Homo sapiens	1745	SIGNAL 1..29; /evidence=ECO:0000255	-	PS51461;	IPR008160;IPR013320;IPR000885;IPR001791;	Y	NN	23
COL7A1	Q02388	Collagen alpha-1(VII) chain (Long-chain collagen) (LC collagen)	COL7A1	Homo sapiens	2944	SIGNAL 1..16; /evidence=ECO:0000255	PR00759;	PS00280;PS50279;PS50853;PS50234;	IPR008160;IPR003961;IPR036116;IPR013783;IPR002223;IPR036880;IPR020901;IPR002035;IPR036465;	Y	BM	22
CRTAP	O75718	Cartilage-associated protein	CRTAP/CASP	Homo sapiens	401	SIGNAL 1..26; /evidence=ECO:0000255	-	-	IPR033212;IPR011990;	Y	NN	22
LAMA3	Q16787	Laminin subunit alpha-3 (Epiligrin 170 kDa subunit) (E170) (Epiligrin subunit alpha) (Kalinin subunit alpha) (Laminin-5 subunit alpha) (Laminin-6 subunit alpha) (Laminin-7 subunit alpha) (Nicein subunit alpha)	LAMA3/LAMNA	Homo sapiens	3333	SIGNAL 1..35; /evidence=ECO:0000255	-	PS00022;PS01186;PS01248;PS50027;PS50025;PS51115;PS51117;	IPR013320;IPR013032;IPR000742;IPR009254;IPR010307;IPR002049;IPR001791;IPR000034;IPR008211;IPR038684;	Y	BM	22
SERPINH1	P50454	Serpin H1 (47 kDa heat shock protein) (Arsenic-transactivated protein 3) (AsTP3) (Cell proliferation-inducing gene 14 protein) (Collagen-binding protein) (Colligin) (Rheumatoid arthritis-related antigen RA-A47)	SERPINH1/CBP1/CBP2/HSP47/SERPINH2/PIG14	Homo sapiens	418	SIGNAL 1..18; /evidence=ECO:0000255	-	PS00014;PS00284;	IPR023795;IPR023796;IPR000215;IPR033830;IPR036186;IPR042178;IPR042185;IPR033547;	Y	NN	22
ADAMTS3	O15072	A disintegrin and metalloproteinase with thrombospondin motifs 3 (ADAM-TS 3) (ADAM-TS3) (ADAMTS-3) (EC 3.4.24.-) (Procollagen II N-proteinase) (PC II-NP) (Procollagen II amino propeptide-processing enzyme)	ADAMTS3/KIAA0366	Homo sapiens	1205	SIGNAL 1..20; /evidence=ECO:0000255	PR01857;	PS50215;PS50900;PS50092;	IPR041645;IPR010294;IPR013273;IPR024079;IPR001590;IPR002870;IPR010909;IPR000884;IPR036383;	Y	BM	21
COL10A1	Q03692	Collagen alpha-1(X) chain	COL10A1	Homo sapiens	680	SIGNAL 1..18; /evidence=ECO:0000255	PR00007;	PS50871;	IPR001073;IPR008160;IPR008983;	Y	NN	21
COL15A1	P39059	Collagen alpha-1(XV) chain [Cleaved into: Restin (Endostatin-XV) (Related to endostatin) (Restin-I); Restin-2 (Restin-II); Restin-3 (Restin-III); Restin-4 (Restin-IV)]	COL15A1	Homo sapiens	1388	SIGNAL 1..27; /evidence=ECO:0000255	-	-	IPR016186;IPR039070;IPR008160;IPR010515;IPR013320;IPR016187;IPR001791;	Y	BM	21
COL19A1	Q14993	Collagen alpha-1(XIX) chain (Collagen alpha-1(Y) chain)	COL19A1	Homo sapiens	1142	SIGNAL 1..23; /evidence=ECO:0000255	-	-	IPR008160;IPR013320;IPR001791;	Y	NN	21
COL6A1	P12109	Collagen alpha-1(VI) chain	COL6A1	Homo sapiens	1028	SIGNAL 1..19	-	PS50234;	IPR008160;IPR002035;IPR036465;	Y	BM	21
COL6A2	P12110	Collagen alpha-2(VI) chain	COL6A2	Homo sapiens	1019	SIGNAL 1..20; /evidence=ECO:0000255	-	PS50234;	IPR008160;IPR002035;IPR036465;	Y	BM	21
ADAMTS18	Q8TE60	A disintegrin and metalloproteinase with thrombospondin motifs 18 (ADAM-TS 18) (ADAM-TS18) (ADAMTS-18) (EC 3.4.24.-)	ADAMTS18/ADAMTS21	Homo sapiens	1221	SIGNAL 1..47; /evidence=ECO:0000255	PR01857;	PS50215;PS50900;PS50092;	IPR041645;IPR010294;IPR013273;IPR024079;IPR001590;IPR002870;IPR010909;IPR000884;IPR036383;	Y	BM	20
ADAMTS2	O95450	A disintegrin and metalloproteinase with thrombospondin motifs 2 (ADAM-TS 2) (ADAM-TS2) (ADAMTS-2) (EC 3.4.24.14) (Procollagen I N-proteinase) (PC I-NP) (Procollagen I/II amino propeptide-processing enzyme) (Procollagen N-endopeptidase) (pNPI)	ADAMTS2/PCINP/PCPNI	Homo sapiens	1211	SIGNAL 1..29; /evidence=ECO:0000255	PR01859;PR01857;	PS50215;PS50900;PS50092;	IPR041645;IPR010294;IPR013273;IPR024079;IPR013275;IPR001590;IPR002870;IPR010909;IPR000884;IPR036383;	Y	BM	20
ADAMTS5	Q9UNA0	A disintegrin and metalloproteinase with thrombospondin motifs 5 (ADAM-TS 5) (ADAM-TS5) (ADAMTS-5) (EC 3.4.24.-) (A disintegrin and metalloproteinase with thrombospondin motifs 11) (ADAM-TS 11) (ADAMTS-11) (ADMP-2) (Aggrecanase-2)	ADAMTS5/ADAMTS11/ADMP2	Homo sapiens	930	SIGNAL 1..16; /evidence=ECO:0000255	PR01860;PR01857;	PS50215;PS50092;PS00142;	IPR041645;IPR006586;IPR010294;IPR013273;IPR024079;IPR013276;IPR001590;IPR002870;IPR000884;IPR036383;	Y	BM	20
CFP	P27918	Properdin (Complement factor P)	CFP/PFC	Homo sapiens	469	SIGNAL 1..27	-	PS50092;	IPR000884;IPR036383;	Y	NN	20
COL16A1	Q07092	Collagen alpha-1(XVI) chain	COL16A1/FP1572	Homo sapiens	1604	SIGNAL 1..21; /evidence=ECO:0000269|PubMed:15165854, ECO:0000269|PubMed:7882999	-	-	IPR008160;IPR013320;IPR001791;	Y	NN	20
COL20A1	Q9P218	Collagen alpha-1(XX) chain	COL20A1/KIAA1510	Homo sapiens	1284	SIGNAL 1..22; /evidence=ECO:0000255	-	PS50853;PS50234;	IPR008160;IPR013320;IPR003961;IPR036116;IPR013783;IPR001791;IPR002035;IPR036465;	Y	NN	20
COL21A1	Q96P44	Collagen alpha-1(XXI) chain	COL21A1/COL1AL/FP633	Homo sapiens	957	SIGNAL 1..22; /evidence=ECO:0000255	-	PS50234;	IPR008160;IPR013320;IPR001791;IPR002035;IPR036465;	Y	NN	20
COL22A1	Q8NFW1	Collagen alpha-1(XXII) chain	COL22A1	Homo sapiens	1626	SIGNAL 1..27; /evidence=ECO:0000255	-	PS50234;	IPR008160;IPR013320;IPR001791;IPR002035;IPR036465;	Y	NN	20
COL26A1	Q96A83	Collagen alpha-1(XXVI) chain (Alpha-1 type XXVI collagen) (EMI domain-containing protein 2) (Emilin and multimerin domain-containing protein 2) (Emu2)	COL26A1/EMID2/EMU2	Homo sapiens	441	SIGNAL 1..20; /evidence=ECO:0000255	-	PS51041;	IPR008160;IPR011489;	Y	NN	20
COL6A3	P12111	Collagen alpha-3(VI) chain	COL6A3	Homo sapiens	3177	SIGNAL 1..25; /evidence=ECO:0000255	PR00759;	PS00280;PS50279;PS50853;PS50234;	IPR008160;IPR003961;IPR036116;IPR013783;IPR002223;IPR036880;IPR020901;IPR041900;IPR002035;IPR036465;	Y	BM	20
COL6A5	A8TX70	Collagen alpha-5(VI) chain (Collagen alpha-1(XXIX) chain) (von Willebrand factor A domain-containing protein 4)	COL6A5/COL29A1/VWA4	Homo sapiens	2615	SIGNAL 1..18; /evidence=ECO:0000255	-	PS50234;	IPR008160;IPR002035;IPR036465;	Y	NN	20
COL6A6	A6NMZ7	Collagen alpha-6(VI) chain	COL6A6	Homo sapiens	2263	SIGNAL 1..19; /evidence=ECO:0000255	-	PS50234;	IPR008160;IPR002035;IPR036465;	Y	NN	20
COLGALT1	Q8NBJ5	Procollagen galactosyltransferase 1 (EC 2.4.1.50) (Collagen beta(1-O)galactosyltransferase 1) (ColGalT 1) (Glycosyltransferase 25 family member 1) (Hydroxylysine galactosyltransferase 1)	COLGALT1/GLT25D1/PSEC0241	Homo sapiens	622	SIGNAL 1..29; /evidence=ECO:0000255	-	PS00014;	IPR002654;IPR029044;	Y	NN	20
COLGALT2	Q8IYK4	Procollagen galactosyltransferase 2 (EC 2.4.1.50) (Collagen beta(1-O)galactosyltransferase 2) (ColGalT 2) (Glycosyltransferase 25 family member 2) (Hydroxylysine galactosyltransferase 2)	COLGALT2/C1orf17/GLT25D2/KIAA0584	Homo sapiens	626	SIGNAL 1..27; /evidence=ECO:0000255	-	PS00014;	IPR002654;IPR029044;	Y	NN	20
LEPREL2	Q8IVL6	Prolyl 3-hydroxylase 3 (EC 1.14.11.7) (Leprecan-like protein 2) (Protein B)	P3H3/LEPREL2	Homo sapiens	736	SIGNAL 1..20; /evidence=ECO:0000255	-	PS00014;PS51471;	IPR005123;IPR039575;IPR039839;IPR006620;	Y	NN	20
P4HA1	P13674	Prolyl 4-hydroxylase subunit alpha-1 (4-PH alpha-1) (EC 1.14.11.2) (Procollagen-proline,2-oxoglutarate-4-dioxygenase subunit alpha-1)	P4HA1/P4HA	Homo sapiens	534	SIGNAL 1..17; /evidence=ECO:0000244|PubMed:25944712	-	PS51471;PS50005;PS50293;	IPR005123;IPR006620;IPR013547;IPR013026;IPR011990;IPR019734;	Y	NN	20
P4HA2	O15460	Prolyl 4-hydroxylase subunit alpha-2 (4-PH alpha-2) (EC 1.14.11.2) (Procollagen-proline,2-oxoglutarate-4-dioxygenase subunit alpha-2)	P4HA2/UNQ290/PRO330	Homo sapiens	535	SIGNAL 1..21; /evidence=ECO:0000255	-	PS51471;PS50005;PS50293;	IPR005123;IPR006620;IPR013547;IPR013026;IPR011990;IPR019734;	Y	NN	20
P4HA3	Q7Z4N8	Prolyl 4-hydroxylase subunit alpha-3 (4-PH alpha-3) (EC 1.14.11.2) (Procollagen-proline,2-oxoglutarate-4-dioxygenase subunit alpha-3)	P4HA3/UNQ711/PRO1374	Homo sapiens	544	SIGNAL 1..19; /evidence=ECO:0000255	-	PS51471;	IPR005123;IPR006620;IPR013547;IPR011990;	Y	NN	20
PLOD1	Q02809	Procollagen-lysine,2-oxoglutarate 5-dioxygenase 1 (EC 1.14.11.4) (Lysyl hydroxylase 1) (LH1)	PLOD1/LLH/PLOD	Homo sapiens	727	SIGNAL 1..18; /evidence=ECO:0000269|PubMed:1577494	-	PS51471;PS01325;	IPR029044;IPR005123;IPR006620;IPR001006;	Y	NN	20
PLOD2	O00469	Procollagen-lysine,2-oxoglutarate 5-dioxygenase 2 (EC 1.14.11.4) (Lysyl hydroxylase 2) (LH2)	PLOD2	Homo sapiens	737	SIGNAL 1..25; /evidence=ECO:0000255	-	PS51471;PS01325;	IPR029044;IPR005123;IPR006620;IPR001006;	Y	NN	20
PLOD3	O60568	Multifunctional procollagen lysine hydroxylase and glycosyltransferase LH3 [Includes: Procollagen-lysine,2-oxoglutarate 5-dioxygenase 3 (EC 1.14.11.4) (Lysyl hydroxylase 3) (LH3); Procollagen glycosyltransferase (EC 2.4.1.50) (EC 2.4.1.66) (Galactosylhydroxylysine-glucosyltransferase) (Procollagen galactosyltransferase) (Procollagen glucosyltransferase)]	PLOD3	Homo sapiens	738	SIGNAL 1..24; /evidence=ECO:0000255	-	PS51471;PS01325;	IPR029044;IPR005123;IPR006620;IPR001006;	Y	NN	20
PPIB	P23284	Peptidyl-prolyl cis-trans isomerase B (PPIase B) (EC 5.2.1.8) (CYP-S1) (Cyclophilin B) (Rotamase B) (S-cyclophilin) (SCYLP)	PPIB/CYPB	Homo sapiens	216	SIGNAL 1..33; /evidence=ECO:0000269|PubMed:2000394	PR00153;	PS00170;PS50072;	IPR029000;IPR024936;IPR020892;IPR002130;	Y	NN	20
SEMA5A	Q13591	Semaphorin-5A (Semaphorin-F) (Sema F)	SEMA5A/SEMAF	Homo sapiens	1074	SIGNAL 1..22; /evidence=ECO:0000255	-	PS51004;PS50092;	IPR016201;IPR042821;IPR001627;IPR036352;IPR027231;IPR000884;IPR036383;IPR015943;	Y	NN	20
***ADAMTS15	Q8TE58	A disintegrin and metalloproteinase with thrombospondin motifs 15 (ADAM-TS 15) (ADAM-TS15) (ADAMTS-15) (EC 3.4.24.-)	ADAMTS15	Homo sapiens	950	SIGNAL 1..17; /evidence=ECO:0000255	PR01861;PR01857;	PS50215;PS50092;PS00142;	IPR041645;IPR006586;IPR010294;IPR013273;IPR024079;IPR013277;IPR001590;IPR002870;IPR000884;IPR036383;	Y	NN	18
***ADAMTS17	Q8TE56	A disintegrin and metalloproteinase with thrombospondin motifs 17 (ADAM-TS 17) (ADAM-TS17) (ADAMTS-17) (EC 3.4.24.-)	ADAMTS17	Homo sapiens	1095	SIGNAL 1..27; /evidence=ECO:0000255	PR01857;	PS50215;PS50900;PS50092;PS00142;	IPR041645;IPR006586;IPR010294;IPR013273;IPR024079;IPR001590;IPR002870;IPR010909;IPR000884;IPR036383;IPR013087;	Y	NN	18
***ADAMTS6	Q9UKP5	A disintegrin and metalloproteinase with thrombospondin motifs 6 (ADAM-TS 6) (ADAM-TS6) (ADAMTS-6) (EC 3.4.24.-)	ADAMTS6	Homo sapiens	1117	SIGNAL 1..21; /evidence=ECO:0000255	PR01857;	PS50215;PS50900;PS50092;PS00142;	IPR041645;IPR010294;IPR013273;IPR024079;IPR001590;IPR002870;IPR010909;IPR000884;IPR036383;	Y	NN	18
***VCAN	P13611	Versican core protein (Chondroitin sulfate proteoglycan core protein 2) (Chondroitin sulfate proteoglycan 2) (Glial hyaluronate-binding protein) (GHAP) (Large fibroblast proteoglycan) (PG-M)	VCAN/CSPG2	Homo sapiens	3396	SIGNAL 1..20; /evidence=ECO:0000269|PubMed:1429726	PR01265;	PS00010;PS00615;PS50041;PS00022;PS01186;PS50026;PS01187;PS50835;PS01241;PS50963;PS50923;	IPR001304;IPR016186;IPR018378;IPR033987;IPR016187;IPR001881;IPR013032;IPR000742;IPR000152;IPR018097;IPR007110;IPR036179;IPR013783;IPR003599;IPR013106;IPR000538;IPR035976;IPR000436;	Y	NN	17
***MATN3	O15232	Matrilin-3	MATN3	Homo sapiens	486	SIGNAL 1..28; /evidence=ECO:0000255	-	PS01186;PS50026;PS50234;	IPR001881;IPR013032;IPR000742;IPR009030;IPR030765;IPR036337;IPR019466;IPR002035;IPR036465;	Y	NN	14
***GAS6	Q14393	Growth arrest-specific protein 6 (GAS-6) (AXL receptor tyrosine kinase ligand)	GAS6/AXLLG	Homo sapiens	678	SIGNAL 1..30; /evidence=ECO:0000255	PR00001;	PS00010;PS00022;PS01186;PS50026;PS01187;PS00011;PS50998;PS50025;	IPR026823;IPR017857;IPR013320;IPR001881;IPR013032;IPR000742;IPR000152;IPR018097;IPR035972;IPR000294;IPR009030;IPR001791;	Y	NN	13
***FBLN5	Q9UBX5	Fibulin-5 (FIBL-5) (Developmental arteries and neural crest EGF-like protein) (Dance) (Urine p50 protein) (UP50)	FBLN5/DANCE/UNQ184/PRO210	Homo sapiens	448	SIGNAL 1..23; /evidence=ECO:0000255	-	PS00010;PS01186;PS50026;PS01187;	IPR026823;IPR001881;IPR013032;IPR000742;IPR000152;IPR018097;IPR037288;IPR009030;	Y	NN	9
**BCAN	Q96GW7	Brevican core protein (Brain-enriched hyaluronan-binding protein) (BEHAB) (Chondroitin sulfate proteoglycan 7)	BCAN/BEHAB/CSPG7/UNQ2525/PRO6018	Homo sapiens	911	SIGNAL 1..22; /evidence=ECO:0000255	PR01265;	PS00615;PS50041;PS00022;PS01186;PS50026;PS50835;PS00290;PS01241;PS50963;PS50923;	IPR001304;IPR016186;IPR018378;IPR016187;IPR013032;IPR000742;IPR007110;IPR036179;IPR013783;IPR003006;IPR003599;IPR013106;IPR000538;IPR035976;IPR000436;	Y	NN	8
***TLL1	O43897	Tolloid-like protein 1 (EC 3.4.24.-)	TLL1/TLL	Homo sapiens	1013	SIGNAL 1..30; /evidence=ECO:0000255	PR00480;	PS51864;PS01180;PS01186;PS50026;PS01187;PS00142;	IPR015446;IPR000859;IPR001881;IPR013032;IPR000742;IPR000152;IPR018097;IPR024079;IPR001506;IPR006026;IPR035914;IPR034036;	Y	NN	7
***SPOCK3	Q9BQ16	Testican-3 (SPARC/osteonectin, CWCV, and Kazal-like domains proteoglycan 3)	SPOCK3/TICN3/UNQ409/PRO771	Homo sapiens	436	SIGNAL 1..21; /evidence=ECO:0000255	-	PS51465;PS00484;PS51162;	IPR011992;IPR002350;IPR036058;IPR019577;IPR000716;IPR036857;	Y	NN	4
***MMRN1	Q13201	Multimerin-1 (EMILIN-4) (Elastin microfibril interface located protein 4) (Elastin microfibril interfacer 4) (Endothelial cell multimerin) [Cleaved into: Platelet glycoprotein Ia*; 155 kDa platelet multimerin (p-155) (p155)]	MMRN1/ECM/EMILIN4/GPIA*/MMRN	Homo sapiens	1228	SIGNAL 1..19; /evidence=ECO:0000255	PR00007;	PS50871;PS00022;PS01186;PS50026;PS51041;	IPR001073;IPR001881;IPR013032;IPR000742;IPR000152;IPR011489;IPR033188;IPR008983;	Y	NN	3
***CSPG4	Q6UVK1	Chondroitin sulfate proteoglycan 4 (Chondroitin sulfate proteoglycan NG2) (Melanoma chondroitin sulfate proteoglycan) (Melanoma-associated chondroitin sulfate proteoglycan)	CSPG4/MCSP	Homo sapiens	2322	SIGNAL 1..29; /evidence=ECO:0000255	-	PS51854;PS50025;	IPR013320;IPR039005;IPR001791;	Y	NN	2
***SLIT1	O75093	Slit homolog 1 protein (Slit-1) (Multiple epidermal growth factor-like domains protein 4) (Multiple EGF-like domains protein 4)	SLIT1/KIAA0813/MEGF4/SLIL1	Homo sapiens	1534	SIGNAL 1..33; /evidence=ECO:0000255	-	PS01185;PS01225;PS00022;PS01186;PS50026;PS01187;PS50025;PS51450;	IPR013320;IPR000483;IPR006207;IPR001881;IPR013032;IPR000742;IPR000152;IPR018097;IPR003645;IPR009030;IPR001791;IPR001611;IPR003591;IPR032675;IPR000372;	Y	NN	2
***SPOCK1	Q08629	Testican-1 (Protein SPOCK)	SPOCK1/SPOCK/TIC1/TICN1	Homo sapiens	439	SIGNAL 1..21; /evidence=ECO:0000255	-	PS51465;PS00484;PS51162;	IPR011992;IPR002350;IPR036058;IPR019577;IPR000716;IPR036857;	Y	NN	2
***ADAM8	P78325	Disintegrin and metalloproteinase domain-containing protein 8 (ADAM 8) (EC 3.4.24.-) (Cell surface antigen MS2) (CD antigen CD156a)	ADAM8/MS2	Homo sapiens	824	SIGNAL 1..16; /evidence=ECO:0000255	PR00289;	PS50215;PS00427;PS50214;PS01186;PS50026;PS00142;	IPR006586;IPR018358;IPR001762;IPR036436;IPR013032;IPR000742;IPR024079;IPR001590;IPR002870;IPR034027;	Y	NN	1
***NTNG1	Q9Y2I2	Netrin-G1 (Laminet-1)	NTNG1/KIAA0976/LMNT1/UNQ571/PRO1133	Homo sapiens	539	SIGNAL 1..28; /evidence=ECO:0000269|PubMed:15340161	-	PS00022;PS50026;PS01248;PS50027;PS51117;	IPR013032;IPR000742;IPR002049;IPR008211;IPR038684;	Y	NN	1
***NTNG2	Q96CW9	Netrin-G2 (Laminet-2)	NTNG2/KIAA1857/LMNT2/UNQ9381/PRO34206	Homo sapiens	530	SIGNAL 1..17; /evidence=ECO:0000255	-	PS00022;PS01186;PS50026;PS01248;PS50027;PS51117;	IPR013032;IPR000742;IPR002049;IPR008211;IPR038684;	Y	NN	1
***SLIT2	O94813	Slit homolog 2 protein (Slit-2) [Cleaved into: Slit homolog 2 protein N-product; Slit homolog 2 protein C-product]	SLIT2/SLIL3	Homo sapiens	1529	SIGNAL 1..30; /evidence=ECO:0000255	-	PS00010;PS01185;PS01225;PS00022;PS01186;PS50026;PS01187;PS50025;PS51450;	IPR013320;IPR000483;IPR006207;IPR001881;IPR013032;IPR000742;IPR000152;IPR018097;IPR003645;IPR001791;IPR001611;IPR003591;IPR032675;IPR000372;	Y	NN	1
***SLIT3	O75094	Slit homolog 3 protein (Slit-3) (Multiple epidermal growth factor-like domains protein 5) (Multiple EGF-like domains protein 5)	SLIT3/KIAA0814/MEGF5/SLIL2/UNQ691/PRO1336	Homo sapiens	1523	SIGNAL 1..33; /evidence=ECO:0000255	-	PS01185;PS01225;PS00022;PS01186;PS50026;PS01187;PS50025;PS51450;	IPR013320;IPR000483;IPR006207;IPR001881;IPR013032;IPR000742;IPR000152;IPR018097;IPR009030;IPR001791;IPR001611;IPR003591;IPR032675;IPR000372;	Y	NN	1
COL17A1	Q9UMD9	Collagen alpha-1(XVII) chain (180 kDa bullous pemphigoid antigen 2) (Bullous pemphigoid antigen 2) [Cleaved into: 120 kDa linear IgA disease antigen (120 kDa linear IgA dermatosis antigen) (Linear IgA disease antigen 1) (LAD-1); 97 kDa linear IgA disease antigen (97 kDa linear IgA bullous dermatosis antigen) (97 kDa LAD antigen) (97-LAD) (Linear IgA bullous disease antigen of 97 kDa) (LABD97)]	COL17A1/BP180/BPAG2	Homo sapiens	1497	-	-	-	IPR008160;	N	BM	28
SRC	P12931	Proto-oncogene tyrosine-protein kinase Src (EC 2.7.10.2) (Proto-oncogene c-Src) (pp60c-src) (p60-Src)	SRC/SRC1	Homo sapiens	536	-	PR00401;PR00452;PR00109;	PS00107;PS50011;PS00109;PS50001;PS50002;	IPR011009;IPR000719;IPR017441;IPR001245;IPR000980;IPR036860;IPR036028;IPR001452;IPR008266;IPR020635;	N	NN	21
COL23A1	Q86Y22	Collagen alpha-1(XXIII) chain	COL23A1	Homo sapiens	540	-	-	-	IPR008160;	N	NN	20
COL25A1	Q9BXS0	Collagen alpha-1(XXV) chain (Alzheimer disease amyloid-associated protein) (AMY) (CLAC-P) [Cleaved into: Collagen-like Alzheimer amyloid plaque component (CLAC)]	COL25A1	Homo sapiens	654	-	-	-	IPR008160;	N	NN	20
SEMA5B	Q9P283	Semaphorin-5B	SEMA5B/KIAA1445/SEMAG/UNQ5867/PRO34001	Homo sapiens	1151	-	-	PS51004;PS50092;	IPR002165;IPR016201;IPR001627;IPR036352;IPR027231;IPR000884;IPR036383;IPR015943;	N	NN	20
ADAMTS14	Q8WXS8	A disintegrin and metalloproteinase with thrombospondin motifs 14 (ADAM-TS 14) (ADAM-TS14) (ADAMTS-14) (EC 3.4.24.-)	ADAMTS14	Homo sapiens	1223	SIGNAL 1..22; /evidence=ECO:0000255	PR01857;	PS50215;PS50900;PS50092;	IPR041645;IPR006586;IPR010294;IPR013273;IPR024079;IPR001590;IPR002870;IPR010909;IPR000884;IPR036383;	Y	BM	19
ADAMTS4	O75173	A disintegrin and metalloproteinase with thrombospondin motifs 4 (ADAM-TS 4) (ADAM-TS4) (ADAMTS-4) (EC 3.4.24.82) (ADMP-1) (Aggrecanase-1)	ADAMTS4/KIAA0688/UNQ769/PRO1563	Homo sapiens	837	SIGNAL 1..51; /evidence=ECO:0000255	PR01857;	PS50215;PS50092;PS00142;	IPR041645;IPR006586;IPR010294;IPR013273;IPR024079;IPR001590;IPR002870;IPR000884;IPR036383;	Y	BM	19
ADAMTSL4	Q6UY14	ADAMTS-like protein 4 (ADAMTSL-4) (Thrombospondin repeat-containing protein 1)	ADAMTSL4/TSRC1/PP1396/UNQ2803/PRO34012	Homo sapiens	1074	SIGNAL 1..24; /evidence=ECO:0000255	-	PS50900;PS50092;	IPR010294;IPR010909;IPR000884;IPR036383;	Y	NN	19
COL13A1	Q5TAT6	Collagen alpha-1(XIII) chain (COLXIIIA1)	COL13A1	Homo sapiens	717	-	-	-	IPR008160;	N	BM	19
COL28A1	Q2UY09	Collagen alpha-1(XXVIII) chain	COL28A1/COL28	Homo sapiens	1125	SIGNAL 1..23; /evidence=ECO:0000255	-	PS00280;PS50279;PS50234;	IPR008160;IPR002223;IPR036880;IPR020901;IPR002035;IPR036465;	Y	BM	19
COL4A3	Q01955	Collagen alpha-3(IV) chain (Goodpasture antigen) [Cleaved into: Tumstatin]	COL4A3	Homo sapiens	1670	SIGNAL 1..28; /evidence=ECO:0000255	-	PS51403;	IPR008160;IPR001442;IPR036954;IPR016187;	Y	BM	19
COL4A4	P53420	Collagen alpha-4(IV) chain	COL4A4	Homo sapiens	1690	SIGNAL 1..38; /evidence=ECO:0000255	-	PS51403;	IPR008160;IPR001442;IPR036954;IPR016187;	Y	BM	19
COL4A5	P29400	Collagen alpha-5(IV) chain	COL4A5	Homo sapiens	1685	SIGNAL 1..26; /evidence=ECO:0000255	-	PS51403;	IPR008160;IPR001442;IPR036954;IPR016187;	Y	BM	19
COL4A6	Q14031	Collagen alpha-6(IV) chain	COL4A6	Homo sapiens	1691	SIGNAL 1..22; /evidence=ECO:0000255	-	PS51403;	IPR008160;IPR001442;IPR036954;IPR016187;	Y	BM	19
COL8A1	P27658	Collagen alpha-1(VIII) chain (Endothelial collagen) [Cleaved into: Vastatin]	COL8A1/C3orf7	Homo sapiens	744	SIGNAL 1..27; /evidence=ECO:0000255	PR00007;	PS50871;	IPR001073;IPR008160;IPR008983;	Y	BM	19
COL8A2	P25067	Collagen alpha-2(VIII) chain (Endothelial collagen)	COL8A2	Homo sapiens	703	SIGNAL 1..28; /evidence=ECO:0000255	PR00007;	PS50871;	IPR001073;IPR008160;IPR008983;	Y	BM	19
COL9A2	Q14055	Collagen alpha-2(IX) chain	COL9A2	Homo sapiens	689	SIGNAL 1..23; /evidence=ECO:0000255	-	-	IPR008160;	Y	BM	19
ITGA6	P23229	Integrin alpha-6 (CD49 antigen-like family member F) (VLA-6) (CD antigen CD49f) [Cleaved into: Integrin alpha-6 heavy chain; Integrin alpha-6 light chain; Processed integrin alpha-6 (Alpha6p)]	ITGA6	Homo sapiens	1130	SIGNAL 1..23; /evidence=ECO:0000269|PubMed:1953640, ECO:0000269|PubMed:2542022, ECO:0000269|PubMed:2649503	PR01185;	PS51470;PS00242;	IPR013517;IPR013519;IPR000413;IPR013649;IPR018184;IPR028994;IPR032695;	Y	NN	19
ITGB4	P16144	Integrin beta-4 (GP150) (CD antigen CD104)	ITGB4	Homo sapiens	1822	SIGNAL 1..27; /evidence=ECO:0000269|PubMed:2542022	PR01186;	PS00022;PS01186;PS50853;PS00243;	IPR038081;IPR003644;IPR013032;IPR013111;IPR003961;IPR036116;IPR040622;IPR013783;IPR033760;IPR015812;IPR012013;IPR012896;IPR036349;IPR002369;IPR016201;IPR036465;	Y	NN	19
MMP13	P45452	Collagenase 3 (EC 3.4.24.-) (Matrix metalloproteinase-13) (MMP-13)	MMP13	Homo sapiens	471	SIGNAL 1..19; /evidence=ECO:0000269|PubMed:8576151	PR00138;	PS00546;PS00024;PS51642;PS00142;	IPR028711;IPR000585;IPR036375;IPR018487;IPR018486;IPR033739;IPR024079;IPR001818;IPR021190;IPR021158;IPR006026;IPR002477;IPR036365;IPR036366;	Y	NN	19
MMP2	P08253	72 kDa type IV collagenase (EC 3.4.24.24) (72 kDa gelatinase) (Gelatinase A) (Matrix metalloproteinase-2) (MMP-2) (TBE-1) [Cleaved into: PEX]	MMP2/CLG4A	Homo sapiens	660	SIGNAL 1..29; /evidence=ECO:0000269|PubMed:2834383	PR00138;	PS00546;PS00023;PS51092;PS00024;PS51642;PS00142;	IPR028708;IPR000562;IPR036943;IPR000585;IPR036375;IPR018487;IPR018486;IPR013806;IPR033739;IPR024079;IPR001818;IPR021190;IPR021158;IPR006026;IPR002477;IPR036365;IPR036366;	Y	BM	19
MMP3	P08254	Stromelysin-1 (SL-1) (EC 3.4.24.17) (Matrix metalloproteinase-3) (MMP-3) (Transin-1)	MMP3/STMY1	Homo sapiens	477	SIGNAL 1..17; /evidence=ECO:0000305|PubMed:3360803	PR00138;	PS00546;PS00024;PS51642;PS00142;	IPR000585;IPR036375;IPR018487;IPR018486;IPR033739;IPR024079;IPR001818;IPR021190;IPR021158;IPR006026;IPR002477;IPR036365;	Y	NN	19
NID1	P14543	Nidogen-1 (NID-1) (Entactin)	NID1/NID	Homo sapiens	1247	SIGNAL 1..28	-	PS00010;PS00022;PS01186;PS50026;PS01187;PS51120;PS51220;PS50993;PS00484;PS51162;	IPR011042;IPR026823;IPR001881;IPR013032;IPR000742;IPR000152;IPR018097;IPR024731;IPR006605;IPR009017;IPR009030;IPR000033;IPR003886;IPR000716;IPR036857;	Y	BM	19
ADAMTS1	Q9UHI8	A disintegrin and metalloproteinase with thrombospondin motifs 1 (ADAM-TS 1) (ADAM-TS1) (ADAMTS-1) (EC 3.4.24.-) (METH-1)	ADAMTS1/KIAA1346/METH1	Homo sapiens	967	SIGNAL 1..49; /evidence=ECO:0000255	PR01858;PR01857;	PS50215;PS50092;PS00142;	IPR041645;IPR006586;IPR010294;IPR013273;IPR024079;IPR013274;IPR001590;IPR002870;IPR000884;IPR036383;	Y	BM	18
ADAMTS10	Q9H324	A disintegrin and metalloproteinase with thrombospondin motifs 10 (ADAM-TS 10) (ADAM-TS10) (ADAMTS-10) (EC 3.4.24.-)	ADAMTS10	Homo sapiens	1103	SIGNAL 1..25; /evidence=ECO:0000255	PR01857;	PS50215;PS50900;PS50092;PS00142;	IPR041645;IPR010294;IPR013273;IPR024079;IPR001590;IPR002870;IPR010909;IPR000884;IPR036383;	Y	BM	18
ADAMTS16	Q8TE57	A disintegrin and metalloproteinase with thrombospondin motifs 16 (ADAM-TS 16) (ADAM-TS16) (ADAMTS-16) (EC 3.4.24.-)	ADAMTS16/KIAA2029	Homo sapiens	1224	SIGNAL 1..24; /evidence=ECO:0000255	PR01857;	PS50215;PS50900;PS50092;	IPR041645;IPR010294;IPR013273;IPR024079;IPR001590;IPR002870;IPR010909;IPR000884;IPR036383;	Y	BM	18
ADAMTS9	Q9P2N4	A disintegrin and metalloproteinase with thrombospondin motifs 9 (ADAM-TS 9) (ADAM-TS9) (ADAMTS-9) (EC 3.4.24.-)	ADAMTS9/KIAA1312	Homo sapiens	1935	SIGNAL 1..18; /evidence=ECO:0000255	PR01857;	PS50215;PS51046;PS50092;PS00142;	IPR041645;IPR010294;IPR013273;IPR024079;IPR012314;IPR001590;IPR002870;IPR000884;IPR036383;	Y	BM	18
ADAMTSL1	Q8N6G6	ADAMTS-like protein 1 (ADAMTSL-1) (Punctin-1)	ADAMTSL1/ADAMTSR1/C9orf94/UNQ528/PRO1071	Homo sapiens	1762	SIGNAL 1..28	PR01857;	PS50835;PS50900;PS50092;	IPR013273;IPR007110;IPR036179;IPR013783;IPR013098;IPR003599;IPR003598;IPR010909;IPR000884;IPR036383;	Y	NN	18
ADAMTSL2	Q86TH1	ADAMTS-like protein 2 (ADAMTSL-2)	ADAMTSL2/KIAA0605	Homo sapiens	951	SIGNAL 1..22; /evidence=ECO:0000255	PR01857;	PS50900;PS50092;	IPR010294;IPR013273;IPR010909;IPR000884;IPR036383;	Y	NN	18
ADAMTSL3	P82987	ADAMTS-like protein 3 (ADAMTSL-3) (Punctin-2)	ADAMTSL3/KIAA1233	Homo sapiens	1691	SIGNAL 1..26; /evidence=ECO:0000255	PR01857;	PS50835;PS50900;PS50092;	IPR013273;IPR007110;IPR036179;IPR013783;IPR013098;IPR003599;IPR003598;IPR010909;IPR000884;IPR036383;	Y	NN	18
ADAMTSL5	Q6ZMM2	ADAMTS-like protein 5 (ADAMTSL-5) (Thrombospondin type-1 domain-containing protein 6)	ADAMTSL5/THSD6	Homo sapiens	481	SIGNAL 1..42; /evidence=ECO:0000255	PR01857;	PS50189;PS50092;	IPR010294;IPR013273;IPR001134;IPR018933;IPR008993;IPR000884;IPR036383;	Y	NN	18
B3GALTL	Q6Y288	Beta-1,3-glucosyltransferase (Beta3Glc-T) (EC 2.4.1.-) (Beta 3-glucosyltransferase) (Beta-3-glycosyltransferase-like)	B3GLCT/B3GALTL/B3GTL	Homo sapiens	498	-	-	PS00014;	IPR003378;IPR029044;	N	NN	18
FBN1	P35555	Fibrillin-1 [Cleaved into: Asprosin]	FBN1/FBN	Homo sapiens	2871	SIGNAL 1..24; /evidence=ECO:0000269|PubMed:10636927	-	PS00010;PS00022;PS01186;PS50026;PS01187;PS51364;	IPR026823;IPR001881;IPR013032;IPR000742;IPR000152;IPR018097;IPR040872;IPR009030;IPR017878;IPR036773;	Y	BM	18
ITGA8	P53708	Integrin alpha-8 [Cleaved into: Integrin alpha-8 heavy chain; Integrin alpha-8 light chain]	ITGA8	Homo sapiens	1063	SIGNAL 1..38; /evidence=ECO:0000255	PR01185;	PS51470;PS00242;	IPR013517;IPR013519;IPR000413;IPR013649;IPR018184;IPR028994;IPR032695;	Y	NN	18
ITGB6	P18564	Integrin beta-6	ITGB6	Homo sapiens	788	SIGNAL 1..21; /evidence=ECO:0000255	PR01186;	PS00022;PS01186;PS00243;	IPR013111;IPR040622;IPR033760;IPR015812;IPR015436;IPR014836;IPR012896;IPR036349;IPR002369;IPR032695;IPR016201;IPR036465;	Y	NN	18
LAMA1	P25391	Laminin subunit alpha-1 (Laminin A chain) (Laminin-1 subunit alpha) (Laminin-3 subunit alpha) (S-laminin subunit alpha) (S-LAM alpha)	LAMA1/LAMA	Homo sapiens	3075	SIGNAL 1..17; /evidence=ECO:0000255	-	PS00022;PS01186;PS01248;PS50027;PS50025;PS51115;PS51117;	IPR013320;IPR000742;IPR009254;IPR010307;IPR002049;IPR001791;IPR000034;IPR008211;IPR038684;	Y	BM	18
LAMC2	Q13753	Laminin subunit gamma-2 (Cell-scattering factor 140 kDa subunit) (CSF 140 kDa subunit) (Epiligrin subunit gamma) (Kalinin subunit gamma) (Kalinin/nicein/epiligrin 100 kDa subunit) (Ladsin 140 kDa subunit) (Laminin B2t chain) (Laminin-5 subunit gamma) (Large adhesive scatter factor 140 kDa subunit) (Nicein subunit gamma)	LAMC2/LAMB2T/LAMNB2	Homo sapiens	1193	SIGNAL 1..21; /evidence=ECO:0000255	-	PS00022;PS01186;PS01248;PS50027;PS51115;	IPR000742;IPR002049;IPR000034;	Y	BM	18
LUM	P51884	Lumican (Keratan sulfate proteoglycan lumican) (KSPG lumican)	LUM/LDC/SLRR2D	Homo sapiens	338	SIGNAL 1..18	-	PS51450;	IPR001611;IPR003591;IPR032675;IPR000372;IPR027219;	Y	NN	18
POFUT2	Q9Y2G5	GDP-fucose protein O-fucosyltransferase 2 (EC 2.4.1.221) (Peptide-O-fucosyltransferase 2) (O-FucT-2)	POFUT2/C21orf80/FUT13/KIAA0958	Homo sapiens	429	SIGNAL 1..21; /evidence=ECO:0000244|PubMed:25944712, ECO:0000255	-	-	IPR019378;	Y	NN	18
SBSPON	Q8IVN8	Somatomedin-B and thrombospondin type-1 domain-containing protein (RPE-spondin)	SBSPON/C8orf84/RPESP	Homo sapiens	264	SIGNAL 1..20; /evidence=ECO:0000255	-	PS00524;PS50958;PS50092;	IPR039942;IPR036024;IPR001212;IPR000884;IPR036383;	Y	NN	18
SDC2	P34741	Syndecan-2 (SYND2) (Fibroglycan) (Heparan sulfate proteoglycan core protein) (HSPG) (CD antigen CD362)	SDC2/HSPG1	Homo sapiens	201	SIGNAL 1..18; /evidence=ECO:0000255	-	PS00964;	IPR003585;IPR001050;IPR031201;IPR027789;IPR030479;	Y	NN	18
THBS2	P35442	Thrombospondin-2	THBS2/TSP2	Homo sapiens	1172	SIGNAL 1..18; /evidence=ECO:0000255	-	PS01186;PS50026;PS50092;PS51234;PS51236;PS01208;PS50184;	IPR013320;IPR001881;IPR013032;IPR000742;IPR024731;IPR001791;IPR003367;IPR017897;IPR008859;IPR000884;IPR036383;IPR015455;IPR028974;IPR001007;	Y	BM	18
THSD1	Q9NS62	Thrombospondin type-1 domain-containing protein 1 (Transmembrane molecule with thrombospondin module)	THSD1/TMTSP/UNQ3010/PRO9769	Homo sapiens	852	SIGNAL 1..24; /evidence=ECO:0000255	-	PS50092;	IPR038877;IPR000884;IPR036383;	Y	NN	18
THSD4	Q6ZMP0	Thrombospondin type-1 domain-containing protein 4 (A disintegrin and metalloproteinase with thrombospondin motifs-like protein 6) (ADAMTS-like protein 6) (ADAMTSL-6)	THSD4/UNQ9334/PRO34005	Homo sapiens	1018	SIGNAL 1..25; /evidence=ECO:0000255	-	PS50900;PS50092;	IPR010294;IPR010909;IPR000884;IPR036383;	Y	NN	18
THSD7A	Q9UPZ6	Thrombospondin type-1 domain-containing protein 7A [Cleaved into: Thrombospondin type-1 domain-containing protein 7A, soluble form]	THSD7A/KIAA0960	Homo sapiens	1657	SIGNAL 1..47; /evidence=ECO:0000255	-	PS50092;	IPR000884;IPR036383;	Y	NN	18
THSD7B	Q9C0I4	Thrombospondin type-1 domain-containing protein 7B	THSD7B/KIAA1679	Homo sapiens	1606	SIGNAL 1..31; /evidence=ECO:0000255	-	PS50092;	IPR000884;IPR036383;	Y	NN	18
TIMP1	P01033	Metalloproteinase inhibitor 1 (Erythroid-potentiating activity) (EPA) (Fibroblast collagenase inhibitor) (Collagenase inhibitor) (Tissue inhibitor of metalloproteinases 1) (TIMP-1)	TIMP1/CLGI/TIMP	Homo sapiens	207	SIGNAL 1..23; /evidence=ECO:0000269|PubMed:15340161, ECO:0000269|PubMed:1653055, ECO:0000269|PubMed:1730286, ECO:0000269|PubMed:3010309, ECO:0000269|PubMed:3839290, ECO:0000269|PubMed:3903517	-	PS50189;PS00288;	IPR001134;IPR001820;IPR008993;IPR015611;IPR027465;IPR030490;	Y	BM	18
ADAMTS12	P58397	A disintegrin and metalloproteinase with thrombospondin motifs 12 (ADAM-TS 12) (ADAM-TS12) (ADAMTS-12) (EC 3.4.24.-)	ADAMTS12/UNQ1918/PRO4389	Homo sapiens	1594	SIGNAL 1..25; /evidence=ECO:0000255	PR01857;	PS50215;PS50900;PS50092;PS00142;	IPR041645;IPR010294;IPR013273;IPR024079;IPR001590;IPR002870;IPR010909;IPR000884;IPR036383;	Y	BM	17
ADAMTS13	Q76LX8	A disintegrin and metalloproteinase with thrombospondin motifs 13 (ADAM-TS 13) (ADAM-TS13) (ADAMTS-13) (EC 3.4.24.87) (von Willebrand factor-cleaving protease) (vWF-CP) (vWF-cleaving protease)	ADAMTS13/C9orf8/UNQ6102/PRO20085	Homo sapiens	1427	SIGNAL 1..29; /evidence=ECO:0000255	PR01857;	PS50215;PS50092;PS00142;	IPR041645;IPR006586;IPR013273;IPR039806;IPR024079;IPR001590;IPR035914;IPR000884;IPR036383;	Y	BM	17
ADAMTS19	Q8TE59	A disintegrin and metalloproteinase with thrombospondin motifs 19 (ADAM-TS 19) (ADAM-TS19) (ADAMTS-19) (EC 3.4.24.-)	ADAMTS19	Homo sapiens	1207	SIGNAL 1..21; /evidence=ECO:0000255	PR01857;	PS50215;PS50900;PS50092;PS00142;	IPR041645;IPR006586;IPR010294;IPR013273;IPR024079;IPR001590;IPR002870;IPR010909;IPR000884;IPR036383;	Y	BM	17
ADAMTS20	P59510	A disintegrin and metalloproteinase with thrombospondin motifs 20 (ADAM-TS 20) (ADAM-TS20) (ADAMTS-20) (EC 3.4.24.-)	ADAMTS20	Homo sapiens	1910	SIGNAL 1..21; /evidence=ECO:0000255	PR01857;	PS50215;PS51046;PS50092;PS00142;	IPR041645;IPR010294;IPR013273;IPR024079;IPR012314;IPR001590;IPR002870;IPR000884;IPR036383;	Y	BM	17
ADAMTS7	Q9UKP4	A disintegrin and metalloproteinase with thrombospondin motifs 7 (ADAM-TS 7) (ADAM-TS7) (ADAMTS-7) (EC 3.4.24.-) (COMPase)	ADAMTS7	Homo sapiens	1686	SIGNAL 1..27; /evidence=ECO:0000255	PR01857;	PS50215;PS50900;PS50092;PS00142;	IPR041645;IPR010294;IPR013273;IPR024079;IPR001590;IPR002870;IPR010909;IPR000884;IPR036383;	Y	BM	17
ITGA7	Q13683	Integrin alpha-7 [Cleaved into: Integrin alpha-7 heavy chain; Integrin alpha-7 light chain; Integrin alpha-7 70 kDa form]	ITGA7/UNQ406/PRO768	Homo sapiens	1181	SIGNAL 1..33; /evidence=ECO:0000269|PubMed:15340161, ECO:0000269|PubMed:1839357	PR01185;	PS51470;PS00242;	IPR013517;IPR013519;IPR000413;IPR013649;IPR018184;IPR028994;IPR032695;	Y	NN	17
LAMA5	O15230	Laminin subunit alpha-5 (Laminin-10 subunit alpha) (Laminin-11 subunit alpha) (Laminin-15 subunit alpha)	LAMA5/KIAA0533/KIAA1907	Homo sapiens	3695	SIGNAL 1..35; /evidence=ECO:0000255	-	PS00022;PS01186;PS01248;PS50027;PS50025;PS51115;PS51117;	IPR013320;IPR000742;IPR009254;IPR010307;IPR002049;IPR001791;IPR000034;IPR008211;IPR038684;IPR001368;	Y	BM	17
LAMB3	Q13751	Laminin subunit beta-3 (Epiligrin subunit bata) (Kalinin B1 chain) (Kalinin subunit beta) (Laminin B1k chain) (Laminin-5 subunit beta) (Nicein subunit beta)	LAMB3/LAMNB1	Homo sapiens	1172	SIGNAL 1..17; /evidence=ECO:0000255	-	PS00022;PS01186;PS01248;PS50027;PS51117;	IPR013032;IPR002049;IPR008211;IPR038684;	Y	BM	17
PTK2	Q05397	Focal adhesion kinase 1 (FADK 1) (EC 2.7.10.2) (Focal adhesion kinase-related nonkinase) (FRNK) (Protein phosphatase 1 regulatory subunit 71) (PPP1R71) (Protein-tyrosine kinase 2) (p125FAK) (pp125FAK)	PTK2/FAK/FAK1	Homo sapiens	1052	-	PR00109;	PS00661;PS50057;PS00107;PS50011;PS00109;	IPR019749;IPR041390;IPR041784;IPR014352;IPR035963;IPR019748;IPR000299;IPR036137;IPR005189;IPR011009;IPR011993;IPR000719;IPR017441;IPR001245;IPR008266;IPR020635;IPR029071;	N	NN	17
SPON1	Q9HCB6	Spondin-1 (F-spondin) (Vascular smooth muscle cell growth-promoting factor)	SPON1/KIAA0762/VSGP	Homo sapiens	807	SIGNAL 1..28; /evidence=ECO:0000255	-	PS51019;PS51020;PS50092;	IPR002861;IPR042307;IPR009465;IPR038678;IPR000884;IPR036383;	Y	BM	17
SPON2	Q9BUD6	Spondin-2 (Differentially expressed in cancerous and non-cancerous lung cells 1) (DIL-1) (Mindin)	SPON2/DIL1/UNQ435/PRO866	Homo sapiens	331	SIGNAL 1..26; /evidence=ECO:0000255	-	PS51020;PS50092;	IPR009465;IPR038678;IPR000884;IPR036383;	Y	BM	17
APP	P05067	Amyloid-beta precursor protein (APP) (ABPP) (APPI) (Alzheimer disease amyloid protein) (Amyloid precursor protein) (Amyloid-beta A4 protein) (Cerebral vascular amyloid peptide) (CVAP) (PreA4) (Protease nexin-II) (PN-II) [Cleaved into: N-APP; Soluble APP-alpha (S-APP-alpha); Soluble APP-beta (S-APP-beta); C99 (Beta-secretase C-terminal fragment) (Beta-CTF); Amyloid-beta protein 42 (Abeta42) (Beta-…	APP/A4/AD1	Homo sapiens	770	SIGNAL 1..17; /evidence=ECO:0000269|PubMed:12665801, ECO:0000269|PubMed:2900137, ECO:0000269|PubMed:3597385	PR00203;PR00759;PR00204;	PS00319;PS51869;PS51870;PS00320;PS00280;PS50279;	IPR036669;IPR008155;IPR013803;IPR037071;IPR011178;IPR024329;IPR008154;IPR015849;IPR036454;IPR019745;IPR028866;IPR019543;IPR019744;IPR036176;IPR002223;IPR036880;IPR011993;IPR020901;	Y	NN	16
HGF	P14210	Hepatocyte growth factor (Hepatopoietin-A) (Scatter factor) (SF) [Cleaved into: Hepatocyte growth factor alpha chain; Hepatocyte growth factor beta chain]	HGF/HPTA	Homo sapiens	728	SIGNAL 1..31; /evidence=ECO:0000269|PubMed:1826837	PR00722;	PS00021;PS50070;PS50948;PS50240;	IPR027284;IPR024174;IPR000001;IPR013806;IPR018056;IPR038178;IPR003609;IPR009003;IPR001314;IPR001254;	Y	NN	16
ITGB5	P18084	Integrin beta-5	ITGB5	Homo sapiens	799	SIGNAL 1..23; /evidence=ECO:0000255	PR01186;	PS00022;PS01186;PS00243;	IPR040622;IPR027067;IPR033760;IPR015812;IPR014836;IPR012896;IPR036349;IPR002369;IPR032695;IPR016201;IPR002035;IPR036465;	Y	NN	16
MMP14	P50281	Matrix metalloproteinase-14 (MMP-14) (EC 3.4.24.80) (MMP-X1) (Membrane-type matrix metalloproteinase 1) (MT-MMP 1) (MTMMP1) (Membrane-type-1 matrix metalloproteinase) (MT1-MMP) (MT1MMP)	MMP14	Homo sapiens	582	SIGNAL 1..20; /evidence=ECO:0000255	PR00138;	PS00546;PS00024;PS51642;PS00142;	IPR000585;IPR036375;IPR018487;IPR018486;IPR033739;IPR024079;IPR001818;IPR021190;IPR021805;IPR021158;IPR006026;IPR002477;IPR036365;IPR036366;	Y	BM	16
SPP1	P10451	Osteopontin (Bone sialoprotein 1) (Nephropontin) (Secreted phosphoprotein 1) (SPP-1) (Urinary stone protein) (Uropontin)	SPP1/BNSP/OPN/PSEC0156	Homo sapiens	314	SIGNAL 1..16; /evidence=ECO:0000255	PR00216;	PS00884;	IPR002038;IPR019841;	Y	NN	16
ADAM10	O14672	Disintegrin and metalloproteinase domain-containing protein 10 (ADAM 10) (EC 3.4.24.81) (CDw156) (Kuzbanian protein homolog) (Mammalian disintegrin-metalloprotease) (CD antigen CD156c)	ADAM10/KUZ/MADM	Homo sapiens	748	SIGNAL 1..19; /evidence=ECO:0000255	-	PS50215;PS50214;PS00142;	IPR034025;IPR027053;IPR001762;IPR036436;IPR024079;IPR001590;IPR002870;	Y	BM	15
APOB	P04114	Apolipoprotein B-100 (Apo B-100) [Cleaved into: Apolipoprotein B-48 (Apo B-48)]	APOB	Homo sapiens	4563	SIGNAL 1..27	-	PS51211;	IPR022176;IPR016024;IPR015819;IPR001747;IPR009454;IPR011030;IPR015816;IPR015255;	Y	NN	15
CDC42	P60953	Cell division control protein 42 homolog (EC 3.6.5.2) (G25K GTP-binding protein)	CDC42	Homo sapiens	191	-	-	PS51420;	IPR037874;IPR027417;IPR005225;IPR001806;IPR003578;	N	NN	15
LAMA2	P24043	Laminin subunit alpha-2 (Laminin M chain) (Laminin-12 subunit alpha) (Laminin-2 subunit alpha) (Laminin-4 subunit alpha) (Merosin heavy chain)	LAMA2/LAMM	Homo sapiens	3122	SIGNAL 1..22; /evidence=ECO:0000255	-	PS00022;PS01186;PS01248;PS50027;PS50025;PS51115;PS51117;	IPR013320;IPR000742;IPR009254;IPR010307;IPR002049;IPR001791;IPR000034;IPR008211;IPR038684;	Y	BM	15
LAMA4	Q16363	Laminin subunit alpha-4 (Laminin-14 subunit alpha) (Laminin-8 subunit alpha) (Laminin-9 subunit alpha)	LAMA4	Homo sapiens	1823	SIGNAL 1..24; /evidence=ECO:0000255	-	PS00022;PS01248;PS50027;PS50025;	IPR013320;IPR000742;IPR009254;IPR010307;IPR002049;IPR001791;	Y	BM	15
LAMC3	Q9Y6N6	Laminin subunit gamma-3 (Laminin-12 subunit gamma) (Laminin-14 subunit gamma) (Laminin-15 subunit gamma)	LAMC3	Homo sapiens	1575	SIGNAL 1..19; /evidence=ECO:0000255	-	PS00022;PS01186;PS01248;PS50027;PS51115;PS51117;	IPR000742;IPR002049;IPR000034;IPR008211;IPR038684;	Y	BM	15
PDGFB	P01127	Platelet-derived growth factor subunit B (PDGF subunit B) (PDGF-2) (Platelet-derived growth factor B chain) (Platelet-derived growth factor beta polypeptide) (Proto-oncogene c-Sis) (Becaplermin)	PDGFB/PDGF2/SIS	Homo sapiens	241	SIGNAL 1..20	-	PS00249;PS50278;	IPR029034;IPR023581;IPR000072;IPR006782;IPR015583;	Y	NN	15
ALB	P02768	Serum albumin	ALB/GIG20/GIG42/PRO0903/PRO1708/PRO2044/PRO2619/PRO2675/UNQ696/PRO1341	Homo sapiens	609	SIGNAL 1..18	PR00802;	PS00212;PS51438;	IPR000264;IPR020858;IPR021177;IPR020857;IPR014760;	Y	NN	14
APOA1	P02647	Apolipoprotein A-I (Apo-AI) (ApoA-I) (Apolipoprotein A1) [Cleaved into: Proapolipoprotein A-I (ProapoA-I); Truncated apolipoprotein A-I (Apolipoprotein A-I(1-242))]	APOA1	Homo sapiens	267	SIGNAL 1..18; /evidence=ECO:0000269|PubMed:6328445, ECO:0000269|PubMed:6409108	-	-	IPR000074;	Y	NN	14
APOA2	P02652	Apolipoprotein A-II (Apo-AII) (ApoA-II) (Apolipoprotein A2) [Cleaved into: Proapolipoprotein A-II (ProapoA-II); Truncated apolipoprotein A-II (Apolipoprotein A-II(1-76))]	APOA2	Homo sapiens	100	SIGNAL 1..18; /evidence=ECO:0000269|PubMed:6328445	-	-	IPR006801;IPR036172;	Y	NN	14
APOE	P02649	Apolipoprotein E (Apo-E)	APOE	Homo sapiens	317	SIGNAL 1..18; /evidence=ECO:0000269|PubMed:7068630	-	-	IPR000074;	Y	NN	14
DAG1	Q14118	Dystroglycan (Dystrophin-associated glycoprotein 1) [Cleaved into: Alpha-dystroglycan (Alpha-DG); Beta-dystroglycan (Beta-DG)]	DAG1	Homo sapiens	895	SIGNAL 1..29; /evidence=ECO:0000255	-	PS51699;	IPR027468;IPR041631;IPR006644;IPR015919;IPR008465;IPR013783;IPR030398;	Y	NN	14
F5	P12259	Coagulation factor V (Activated protein C cofactor) (Proaccelerin, labile factor) [Cleaved into: Coagulation factor V heavy chain; Coagulation factor V light chain]	F5	Homo sapiens	2224	SIGNAL 1..28	-	PS01285;PS01286;PS50022;PS00079;	IPR011707;IPR033138;IPR008972;IPR000421;IPR024715;IPR008979;	Y	NN	14
FGA	P02671	Fibrinogen alpha chain [Cleaved into: Fibrinopeptide A; Fibrinogen alpha chain]	FGA	Homo sapiens	866	SIGNAL 1..19; /evidence=ECO:0000269|PubMed:518846, ECO:0000269|Ref.10, ECO:0000269|Ref.14	-	PS00514;PS51406;	IPR036056;IPR002181;IPR012290;IPR021996;IPR020837;	Y	NN	14
FGG	P02679	Fibrinogen gamma chain	FGG/PRO2061	Homo sapiens	453	SIGNAL 1..26; /evidence=ECO:0000269|PubMed:8509453, ECO:0000269|Ref.9	-	PS00514;PS51406;	IPR036056;IPR014716;IPR014715;IPR002181;IPR012290;IPR020837;IPR037581;	Y	NN	14
GPC3	P51654	Glypican-3 (GTR2-2) (Intestinal protein OCI-5) (MXR7) [Cleaved into: Glypican-3 alpha subunit; Glypican-3 beta subunit]	GPC3/OCI5	Homo sapiens	580	SIGNAL 1..24; /evidence=ECO:0000269|PubMed:29345911	-	PS01207;	IPR001863;IPR015501;IPR019803;	Y	NN	14
IGFBP3	P17936	Insulin-like growth factor-binding protein 3 (IBP-3) (IGF-binding protein 3) (IGFBP-3)	IGFBP3/IBP3	Homo sapiens	291	SIGNAL 1..27; /evidence=ECO:0000269|PubMed:15340161, ECO:0000269|PubMed:1697583, ECO:0000269|PubMed:1726837	PR01976;PR01979;	PS00222;PS51323;PS00484;PS51162;	IPR009030;IPR012211;IPR000867;IPR009168;IPR022321;IPR017891;IPR000716;IPR036857;	Y	NN	14
IL6	P05231	Interleukin-6 (IL-6) (B-cell stimulatory factor 2) (BSF-2) (CTL differentiation factor) (CDF) (Hybridoma growth factor) (Interferon beta-2) (IFN-beta-2)	IL6/IFNB2	Homo sapiens	212	SIGNAL 1..29; /evidence=ECO:0000269|PubMed:1883960, ECO:0000269|PubMed:2610854, ECO:0000269|PubMed:3279116	PR00433;	PS00254;	IPR009079;IPR003574;IPR030474;IPR030473;	Y	NN	14
KNG1	P01042	Kininogen-1 (Alpha-2-thiol proteinase inhibitor) (Fitzgerald factor) (High molecular weight kininogen) (HMWK) (Williams-Fitzgerald-Flaujeac factor) [Cleaved into: Kininogen-1 heavy chain; T-kinin (Ile-Ser-Bradykinin); Bradykinin (Kallidin I); Lysyl-bradykinin (Kallidin II); Kininogen-1 light chain; Low molecular weight growth-promoting factor]	KNG1/BDK/KNG	Homo sapiens	644	SIGNAL 1..18; /evidence=ECO:0000269|PubMed:2989293, ECO:0000269|PubMed:3484703	PR00334;	PS00287;PS51647;	IPR000010;IPR002395;IPR027358;IPR018073;	Y	NN	14
PXN	P49023	Paxillin	PXN	Homo sapiens	591	-	-	PS00478;PS50023;	IPR017305;IPR001781;	N	NN	14
QSOX1	O00391	Sulfhydryl oxidase 1 (hQSOX) (EC 1.8.3.2) (Quiescin Q6)	QSOX1/QSCN6/UNQ2520/PRO6013	Homo sapiens	747	SIGNAL 1..29; /evidence=ECO:0000255	-	PS51324;PS51352;	IPR036774;IPR017905;IPR040986;IPR042568;IPR041269;IPR039798;IPR036249;IPR013766;	Y	NN	14
RAC1	P63000	Ras-related C3 botulinum toxin substrate 1 (EC 3.6.5.2) (Cell migration-inducing gene 5 protein) (Ras-like protein TC25) (p21-Rac1)	RAC1/TC25/MIG5	Homo sapiens	192	-	-	PS51420;	IPR027417;IPR005225;IPR001806;IPR003578;	N	NN	14
SERPINA1	P01009	Alpha-1-antitrypsin (Alpha-1 protease inhibitor) (Alpha-1-antiproteinase) (Serpin A1) [Cleaved into: Short peptide from AAT (SPAAT)]	SERPINA1/AAT/PI/PRO0684/PRO2209	Homo sapiens	418	SIGNAL 1..24; /evidence=ECO:0000269|PubMed:1906855	-	PS00284;	IPR023795;IPR023796;IPR000215;IPR036186;IPR042178;IPR042185;	Y	NN	14
AFP	P02771	Alpha-fetoprotein (Alpha-1-fetoprotein) (Alpha-fetoglobulin)	AFP/HPAFP	Homo sapiens	609	SIGNAL 1..18; /evidence=ECO:0000269|PubMed:1709810	PR00803;PR00802;	PS00212;PS51438;	IPR000264;IPR020858;IPR021177;IPR020857;IPR014760;	Y	NN	13
AGRN	O00468	Agrin [Cleaved into: Agrin N-terminal 110 kDa subunit; Agrin C-terminal 110 kDa subunit; Agrin C-terminal 90 kDa fragment (C90); Agrin C-terminal 22 kDa fragment (C22)]	AGRN/AGRIN	Homo sapiens	2068	SIGNAL 1..29; /evidence=ECO:0000255	-	PS00022;PS01186;PS50026;PS01248;PS50027;PS51465;PS50025;PS51121;PS50024;	IPR013320;IPR001881;IPR013032;IPR000742;IPR003884;IPR003645;IPR002350;IPR036058;IPR002049;IPR001791;IPR004850;IPR000082;IPR036364;IPR008993;	Y	BM	13
AHSG	P02765	Alpha-2-HS-glycoprotein (Alpha-2-Z-globulin) (Ba-alpha-2-glycoprotein) (Fetuin-A) [Cleaved into: Alpha-2-HS-glycoprotein chain A; Alpha-2-HS-glycoprotein chain B]	AHSG/FETUA/PRO2743	Homo sapiens	367	SIGNAL 1..18; /evidence=ECO:0000269|PubMed:12665801, ECO:0000269|PubMed:3944104	-	PS51529;PS01254;PS01255;	IPR000010;IPR025760;IPR001363;	Y	NN	13
C3	P01024	Complement C3 (C3 and PZP-like alpha-2-macroglobulin domain-containing protein 1) [Cleaved into: Complement C3 beta chain; C3-beta-c (C3bc); Complement C3 alpha chain; C3a anaphylatoxin; Acylation stimulating protein (ASP) (C3adesArg); Complement C3b alpha' chain; Complement C3c alpha' chain fragment 1; Complement C3dg fragment; Complement C3g fragment; Complement C3d fragment; Complement C3f fra…	C3/CPAMD1	Homo sapiens	1663	SIGNAL 1..22; /evidence=ECO:0000269|PubMed:8376604	PR00004;	PS00477;PS01177;PS01178;PS50189;	IPR009048;IPR036595;IPR011625;IPR011626;IPR000020;IPR018081;IPR001840;IPR041425;IPR035711;IPR013783;IPR001599;IPR019742;IPR002890;IPR041555;IPR040839;IPR001134;IPR018933;IPR035815;IPR008930;IPR008993;	Y	NN	13
CST3	P01034	Cystatin-C (Cystatin-3) (Gamma-trace) (Neuroendocrine basic polypeptide) (Post-gamma-globulin)	CST3	Homo sapiens	146	SIGNAL 1..26; /evidence=ECO:0000269|PubMed:15340161, ECO:0000269|PubMed:6283552, ECO:0000269|PubMed:6365094, ECO:0000269|PubMed:6662498	-	PS00287;	IPR000010;IPR018073;	Y	BM	13
CTTN	Q14247	Src substrate cortactin (Amplaxin) (Oncogene EMS1)	CTTN/EMS1	Homo sapiens	550	-	PR00452;	PS51090;PS50002;	IPR015503;IPR035716;IPR003134;IPR036028;IPR001452;	N	NN	13
DCN	P07585	Decorin (Bone proteoglycan II) (PG-S2) (PG40)	DCN/SLRR1B	Homo sapiens	359	SIGNAL 1..16; /evidence=ECO:0000250|UniProtKB:Q01129	-	PS51450;	IPR028549;IPR001611;IPR003591;IPR032675;IPR000372;IPR016352;	Y	NN	13
DNAJC3	Q13217	DnaJ homolog subfamily C member 3 (Endoplasmic reticulum DNA J domain-containing protein 6) (ER-resident protein ERdj6) (ERdj6) (Interferon-induced, double-stranded RNA-activated protein kinase inhibitor) (Protein kinase inhibitor of 58 kDa) (Protein kinase inhibitor p58)	DNAJC3/P58IPK/PRKRI	Homo sapiens	504	SIGNAL 1..31; /evidence=ECO:0000255	PR00625;	PS50076;PS50005;PS50293;	IPR001623;IPR036869;IPR013026;IPR011990;IPR018704;IPR019734;	Y	NN	13
ELN	P15502	Elastin (Tropoelastin)	ELN	Homo sapiens	786	SIGNAL 1..26; /evidence=ECO:0000250|UniProtKB:Q99372	PR01500;	-	IPR003979;	Y	NN	13
FGF23	Q9GZV9	Fibroblast growth factor 23 (FGF-23) (Phosphatonin) (Tumor-derived hypophosphatemia-inducing factor) [Cleaved into: Fibroblast growth factor 23 N-terminal peptide; Fibroblast growth factor 23 C-terminal peptide]	FGF23/HYPF/UNQ3027/PRO9828	Homo sapiens	251	SIGNAL 1..24; /evidence=ECO:0000269|PubMed:15340161	-	-	IPR028304;IPR002209;IPR008996;	Y	NN	13
FSTL1	Q12841	Follistatin-related protein 1 (Follistatin-like protein 1)	FSTL1/FRP	Homo sapiens	308	SIGNAL 1..20; /evidence=ECO:0000269|PubMed:15340161	-	PS50222;PS51465;	IPR011992;IPR002048;IPR003645;IPR015369;IPR002350;IPR036058;IPR036773;	Y	NN	13
FUCA2	Q9BTY2	Plasma alpha-L-fucosidase (EC 3.2.1.51) (Alpha-L-fucoside fucohydrolase 2) (Alpha-L-fucosidase 2)	FUCA2/PSEC0151/UNQ227/PRO260	Homo sapiens	467	SIGNAL 1..28; /evidence=ECO:0000255	PR00741;	PS00385;	IPR016286;IPR031919;IPR000933;IPR018526;IPR013780;IPR017853;	Y	NN	13
IGFBP5	P24593	Insulin-like growth factor-binding protein 5 (IBP-5) (IGF-binding protein 5) (IGFBP-5)	IGFBP5/IBP5	Homo sapiens	272	SIGNAL 1..20; /evidence=ECO:0000255	PR01976;PR01981;	PS00222;PS51323;PS00484;PS51162;	IPR009030;IPR012213;IPR000867;IPR009168;IPR022321;IPR017891;IPR000716;IPR036857;	Y	NN	13
IGFBP7	Q16270	Insulin-like growth factor-binding protein 7 (IBP-7) (IGF-binding protein 7) (IGFBP-7) (IGFBP-rP1) (MAC25 protein) (PGI2-stimulating factor) (Prostacyclin-stimulating factor) (Tumor-derived adhesion factor) (TAF)	IGFBP7/MAC25/PSF	Homo sapiens	282	SIGNAL 1..26; /evidence=ECO:0000269|PubMed:15340161, ECO:0000269|PubMed:8117260, ECO:0000269|PubMed:8939990	-	PS50835;PS51323;PS51465;	IPR009030;IPR007110;IPR036179;IPR013783;IPR013098;IPR003599;IPR000867;IPR011390;IPR002350;IPR036058;	Y	NN	13
ITGA4	P13612	Integrin alpha-4 (CD49 antigen-like family member D) (Integrin alpha-IV) (VLA-4 subunit alpha) (CD antigen CD49d)	ITGA4/CD49D	Homo sapiens	1032	SIGNAL 1..33; /evidence=ECO:0000269|PubMed:3033641	PR01185;	PS51470;PS00242;	IPR013517;IPR013519;IPR000413;IPR013649;IPR018184;IPR028994;IPR032695;	Y	NN	13
LGALS1	P09382	Galectin-1 (Gal-1) (14 kDa laminin-binding protein) (HLBP14) (14 kDa lectin) (Beta-galactoside-binding lectin L-14-I) (Galaptin) (HBL) (HPL) (Lactose-binding lectin 1) (Lectin galactoside-binding soluble 1) (Putative MAPK-activating protein PM12) (S-Lac lectin 1)	LGALS1	Homo sapiens	135	-	-	PS51304;	IPR013320;IPR001079;	N	NN	13
MFGE8	Q08431	Lactadherin (Breast epithelial antigen BA46) (HMFG) (MFGM) (Milk fat globule-EGF factor 8) (MFG-E8) (SED1) [Cleaved into: Lactadherin short form; Medin]	MFGE8	Homo sapiens	387	SIGNAL 1..23	-	PS00022;PS01186;PS50026;PS01285;PS01286;PS50022;	IPR013032;IPR000742;IPR000421;IPR008979;IPR027060;	Y	NN	13
MFI2	P08582	Melanotransferrin (Melanoma-associated antigen p97) (CD antigen CD228)	MELTF/MAP97/MFI2	Homo sapiens	738	SIGNAL 1..19; /evidence=ECO:0000269|PubMed:2463331	PR00422;	PS00205;PS00206;PS00207;PS51408;	IPR016357;IPR001156;IPR018195;	Y	NN	13
MIA3	Q5JRA6	Transport and Golgi organization protein 1 homolog (TANGO1) (C219-reactive peptide) (D320) (Melanoma inhibitory activity protein 3)	MIA3/KIAA0268/TANGO/UNQ6077/PRO20088	Homo sapiens	1907	SIGNAL 1..22; /evidence=ECO:0000255	-	PS50002;	IPR036028;IPR001452;	Y	NN	13
MMP7	P09237	Matrilysin (EC 3.4.24.23) (Matrin) (Matrix metalloproteinase-7) (MMP-7) (Pump-1 protease) (Uterine metalloproteinase)	MMP7/MPSL1/PUMP1	Homo sapiens	267	SIGNAL 1..17; /evidence=ECO:0000269|PubMed:2253219	PR00138;	PS00546;PS00142;	IPR033739;IPR028707;IPR024079;IPR001818;IPR021190;IPR021158;IPR006026;IPR002477;IPR036365;	Y	BM	13
MMP9	P14780	Matrix metalloproteinase-9 (MMP-9) (EC 3.4.24.35) (92 kDa gelatinase) (92 kDa type IV collagenase) (Gelatinase B) (GELB) [Cleaved into: 67 kDa matrix metalloproteinase-9; 82 kDa matrix metalloproteinase-9]	MMP9/CLG4B	Homo sapiens	707	SIGNAL 1..19; /evidence=ECO:0000269|PubMed:1371271, ECO:0000269|PubMed:1400481, ECO:0000269|PubMed:1464361, ECO:0000269|PubMed:1653055, ECO:0000269|PubMed:2551898, ECO:0000269|PubMed:7669817	PR00138;	PS00546;PS00023;PS51092;PS00024;PS51642;PS00142;	IPR000562;IPR036943;IPR000585;IPR036375;IPR018487;IPR018486;IPR013806;IPR033739;IPR024079;IPR001818;IPR021190;IPR021158;IPR006026;IPR002477;IPR036365;IPR036366;	Y	NN	13
MSLN	Q13421	Mesothelin (CAK1 antigen) (Pre-pro-megakaryocyte-potentiating factor) [Cleaved into: Megakaryocyte-potentiating factor (MPF); Mesothelin, cleaved form]	MSLN/MPF	Homo sapiens	630	SIGNAL 1..36; /evidence=ECO:0000269|PubMed:7665620	-	-	IPR010335;IPR026664;	Y	NN	13
PAK1	Q13153	Serine/threonine-protein kinase PAK 1 (EC 2.7.11.1) (Alpha-PAK) (p21-activated kinase 1) (PAK-1) (p65-PAK)	PAK1	Homo sapiens	545	-	-	PS50108;PS00107;PS50011;PS00108;	IPR000095;IPR036936;IPR011009;IPR033923;IPR000719;IPR017441;IPR008271;	N	NN	13
PCSK9	Q8NBP7	Proprotein convertase subtilisin/kexin type 9 (EC 3.4.21.-) (Neural apoptosis-regulated convertase 1) (NARC-1) (Proprotein convertase 9) (PC9) (Subtilisin/kexin-like protease PC9)	PCSK9/NARC1/PSEC0052	Homo sapiens	692	SIGNAL 1..30; /evidence=ECO:0000269|PubMed:12552133	PR00723;	PS51892;	IPR041254;IPR041052;IPR041051;IPR034193;IPR000209;IPR036852;IPR015500;IPR010259;IPR037045;	Y	NN	13
SPP2	Q13103	Secreted phosphoprotein 24 (Spp-24) (Secreted phosphoprotein 2)	SPP2/SPP24	Homo sapiens	211	SIGNAL 1..29; /evidence=ECO:0000255	-	-	IPR010892;	Y	NN	13
VEGFA	P15692	Vascular endothelial growth factor A (VEGF-A) (Vascular permeability factor) (VPF)	VEGFA/VEGF	Homo sapiens	232	SIGNAL 1..26; /evidence=ECO:0000269|PubMed:15340161, ECO:0000269|PubMed:7678805	-	PS00249;PS50278;	IPR029034;IPR023581;IPR000072;IPR027928;IPR036841;	Y	NN	13
ACAN	P16112	Aggrecan core protein (Cartilage-specific proteoglycan core protein) (CSPCP) (Chondroitin sulfate proteoglycan core protein 1) (Chondroitin sulfate proteoglycan 1) [Cleaved into: Aggrecan core protein 2]	ACAN/AGC1/CSPG1/MSK16	Homo sapiens	2530	SIGNAL 1..16; /evidence=ECO:0000269|PubMed:7574678	PR01265;	PS00615;PS50041;PS00022;PS01186;PS50026;PS50835;PS00290;PS01241;PS50963;PS50923;	IPR001304;IPR016186;IPR018378;IPR033987;IPR016187;IPR013032;IPR000742;IPR007110;IPR036179;IPR013783;IPR003006;IPR003599;IPR013106;IPR000538;IPR035976;IPR000436;	Y	BM	12
ACTA1	P68133	Actin, alpha skeletal muscle (Alpha-actin-1) [Cleaved into: Actin, alpha skeletal muscle, intermediate form]	ACTA1/ACTA	Homo sapiens	377	-	PR00190;	PS00406;PS00432;PS01132;	IPR004000;IPR020902;IPR004001;	N	NN	12
AMBN	Q9NP70	Ameloblastin	AMBN	Homo sapiens	447	SIGNAL 1..26; /evidence=ECO:0000255	-	-	IPR007798;	Y	NN	12
AMELX	Q99217	Amelogenin, X isoform	AMELX/AMG/AMGX	Homo sapiens	191	SIGNAL 1..16; /evidence=ECO:0000269|PubMed:2509010	PR01757;	-	IPR004116;	Y	NN	12
ANO8	Q9HCE9	Anoctamin-8 (Transmembrane protein 16H)	ANO8/KIAA1623/TMEM16H	Homo sapiens	1232	-	-	-	IPR007632;IPR031289;	N	NN	12
APLP2	Q06481	Amyloid-like protein 2 (APLP-2) (APPH) (Amyloid protein homolog) (CDEI box-binding protein) (CDEBP)	APLP2/APPL2	Homo sapiens	763	SIGNAL 1..31; /evidence=ECO:0000255	PR00203;PR00759;	PS00319;PS51869;PS51870;PS00320;PS00280;PS50279;	IPR036669;IPR008155;IPR011178;IPR024329;IPR008154;IPR015849;IPR036454;IPR019745;IPR019543;IPR019744;IPR036176;IPR002223;IPR036880;IPR011993;IPR020901;	Y	NN	12
APOA5	Q6Q788	Apolipoprotein A-V (Apo-AV) (ApoA-V) (Apolipoprotein A5) (Regeneration-associated protein 3)	APOA5/RAP3/UNQ411/PRO773	Homo sapiens	366	SIGNAL 1..23; /evidence=ECO:0000255	-	-	IPR000074;	Y	NN	12
APOL1	O14791	Apolipoprotein L1 (Apolipoprotein L) (Apo-L) (ApoL) (Apolipoprotein L-I) (ApoL-I)	APOL1/APOL	Homo sapiens	398	SIGNAL 1..27; /evidence=ECO:0000269|PubMed:9325276	-	-	IPR008405;	Y	NN	12
ARHGEF6	Q15052	Rho guanine nucleotide exchange factor 6 (Alpha-Pix) (COOL-2) (PAK-interacting exchange factor alpha) (Rac/Cdc42 guanine nucleotide exchange factor 6)	ARHGEF6/COOL2/KIAA0006/PIXA	Homo sapiens	776	-	PR00452;PR00888;	PS50021;PS50010;PS50003;PS50002;	IPR035788;IPR001715;IPR036872;IPR035899;IPR000219;IPR032409;IPR011993;IPR001849;IPR036028;IPR001452;IPR003096;	N	NN	12
ARHGEF7	Q14155	Rho guanine nucleotide exchange factor 7 (Beta-Pix) (COOL-1) (PAK-interacting exchange factor beta) (p85)	ARHGEF7/COOL1/KIAA0142/P85SPR/PAK3BP/PIXB/Nbla10314	Homo sapiens	803	-	PR00452;	PS50021;PS00741;PS50010;PS50003;PS50002;	IPR035789;IPR001715;IPR036872;IPR035899;IPR000219;IPR001331;IPR011993;IPR001849;IPR036028;IPR001452;	N	NN	12
BMP1	P13497	Bone morphogenetic protein 1 (BMP-1) (EC 3.4.24.19) (Mammalian tolloid protein) (mTld) (Procollagen C-proteinase) (PCP)	BMP1/PCOLC	Homo sapiens	986	SIGNAL 1..22; /evidence=ECO:0000255	PR00480;	PS51864;PS00010;PS01180;PS01186;PS50026;PS01187;PS00142;	IPR029837;IPR015446;IPR000859;IPR001881;IPR013032;IPR000742;IPR000152;IPR018097;IPR009030;IPR024079;IPR001506;IPR006026;IPR035914;IPR034036;	Y	NN	12
BMP15	O95972	Bone morphogenetic protein 15 (BMP-15) (Growth/differentiation factor 9B) (GDF-9B)	BMP15/GDF9B	Homo sapiens	392	SIGNAL 1..18; /evidence=ECO:0000255	-	PS00250;PS51362;	IPR015923;IPR029034;IPR001839;IPR015615;IPR017948;	Y	NN	12
BMP4	P12644	Bone morphogenetic protein 4 (BMP-4) (Bone morphogenetic protein 2B) (BMP-2B)	BMP4/BMP2B/DVR4	Homo sapiens	408	SIGNAL 1..19; /evidence=ECO:0000255	-	PS00250;PS51362;	IPR029034;IPR001839;IPR001111;IPR015615;IPR017948;	Y	NN	12
BPIFB2	Q8N4F0	BPI fold-containing family B member 2 (Bactericidal/permeability-increasing protein-like 1) (BPI-like 1) (Long palate, lung and nasal epithelium carcinoma-associated protein 2) (RYSR)	BPIFB2/BPIL1/C20orf184/LPLUNC2/UNQ2489/PRO5776	Homo sapiens	458	SIGNAL 1..20; /evidence=ECO:0000269|PubMed:15340161	-	-	IPR017943;IPR030675;IPR001124;IPR017942;	Y	NN	12
C4A	P0C0L4	Complement C4-A (Acidic complement C4) (C3 and PZP-like alpha-2-macroglobulin domain-containing protein 2) [Cleaved into: Complement C4 beta chain; Complement C4-A alpha chain; C4a anaphylatoxin; C4b-A; C4d-A; Complement C4 gamma chain]	C4A/CO4/CPAMD2	Homo sapiens	1744	SIGNAL 1..19	PR00004;	PS00477;PS01177;PS01178;PS50189;	IPR009048;IPR036595;IPR011625;IPR011626;IPR000020;IPR018081;IPR001840;IPR037569;IPR013783;IPR001599;IPR019742;IPR002890;IPR041555;IPR040839;IPR001134;IPR018933;IPR008930;IPR008993;	Y	NN	12
CALU	O43852	Calumenin (Crocalbin) (IEF SSP 9302)	CALU	Homo sapiens	315	SIGNAL 1..19; /evidence=ECO:0000269|PubMed:12665801	-	PS00018;PS50222;	IPR027239;IPR011992;IPR018247;IPR002048;	Y	NN	12
CASP8	Q14790	Caspase-8 (CASP-8) (EC 3.4.22.61) (Apoptotic cysteine protease) (Apoptotic protease Mch-5) (CAP4) (FADD-homologous ICE/ced-3-like protease) (FADD-like ICE) (FLICE) (ICE-like apoptotic protease 5) (MORT1-associated ced-3 homolog) (MACH) [Cleaved into: Caspase-8 subunit p18; Caspase-8 subunit p10]	CASP8/MCH5	Homo sapiens	479	-	PR00376;	PS01122;PS01121;PS50207;PS50208;PS50168;	IPR029030;IPR033139;IPR016129;IPR011029;IPR001875;IPR002398;IPR002138;IPR001309;IPR015917;	N	NN	12
CDH2	P19022	Cadherin-2 (CDw325) (Neural cadherin) (N-cadherin) (CD antigen CD325)	CDH2/CDHN/NCAD	Homo sapiens	906	SIGNAL 1..25; /evidence=ECO:0000255	PR00205;	PS00232;PS50268;	IPR039808;IPR002126;IPR015919;IPR020894;IPR000233;IPR014868;IPR027397;IPR030051;	Y	NN	12
CHGB	P05060	Secretogranin-1 (Chromogranin-B) (CgB) (Secretogranin I) (SgI) [Cleaved into: PE-11; GAWK peptide; CCB peptide]	CHGB/SCG1	Homo sapiens	677	SIGNAL 1..20; /evidence=ECO:0000269|PubMed:1882087, ECO:0000269|PubMed:3608978	PR00659;	PS00422;PS00423;	IPR001819;IPR018054;IPR001990;	Y	NN	12
CHRDL1	Q9BU40	Chordin-like protein 1 (Neuralin-1) (Neurogenesin-1) (Ventroptin)	CHRDL1/NRLN1	Homo sapiens	456	SIGNAL 1..27; /evidence=ECO:0000255	-	PS01208;PS50184;	IPR001007;	Y	NN	12
CHRM1	P11229	Muscarinic acetylcholine receptor M1	CHRM1	Homo sapiens	460	-	PR00237;PR00243;PR00538;	PS00237;PS50262;	IPR000276;IPR017452;IPR002228;IPR000995;	N	NN	12
CHRNA1	P02708	Acetylcholine receptor subunit alpha	CHRNA1/ACHRA/CHNRA	Homo sapiens	482	SIGNAL 1..20; /evidence=ECO:0000269|PubMed:2449458	PR00254;PR00252;	PS00236;	IPR006202;IPR036734;IPR006201;IPR036719;IPR006029;IPR018000;IPR002394;	Y	NN	12
CKAP4	Q07065	Cytoskeleton-associated protein 4 (63-kDa cytoskeleton-linking membrane protein) (Climp-63) (p63)	CKAP4	Homo sapiens	602	-	-	-	IPR028428;	N	NN	12
CP	P00450	Ceruloplasmin (EC 1.16.3.1) (Ferroxidase)	CP	Homo sapiens	1065	SIGNAL 1..19; /evidence=ECO:0000269|PubMed:6582496	-	PS00079;PS00080;	IPR027150;IPR001117;IPR011706;IPR011707;IPR033138;IPR002355;IPR008972;	Y	NN	12
CSF1	P09603	Macrophage colony-stimulating factor 1 (CSF-1) (M-CSF) (MCSF) (Lanimostim) [Cleaved into: Processed macrophage colony-stimulating factor 1]	CSF1	Homo sapiens	554	SIGNAL 1..32; /evidence=ECO:0000269|PubMed:3498652	-	-	IPR009079;IPR008001;	Y	NN	12
CYR61	O00622	CCN family member 1 (Cellular communication network factor 1) (Cysteine-rich angiogenic inducer 61) (Insulin-like growth factor-binding protein 10) (IBP-10) (IGF-binding protein 10) (IGFBP-10) (Protein CYR61) (Protein GIG1)	CCN1/CYR61/GIG1/IGFBP10	Homo sapiens	381	SIGNAL 1..24; /evidence=ECO:0000255	-	PS01185;PS01225;PS00222;PS51323;PS50092;PS01208;PS50184;	IPR006207;IPR006208;IPR009030;IPR000867;IPR012395;IPR017891;IPR000884;IPR036383;IPR001007;	Y	NN	12
DMD	P11532	Dystrophin	DMD	Homo sapiens	3685	-	-	PS00019;PS00020;PS50021;PS01159;PS50020;PS01357;PS50135;	IPR001589;IPR001715;IPR036872;IPR035436;IPR011992;IPR015153;IPR015154;IPR018159;IPR002017;IPR001202;IPR036020;IPR000433;	N	NN	12
DMP1	Q13316	Dentin matrix acidic phosphoprotein 1 (DMP-1) (Dentin matrix protein 1)	DMP1	Homo sapiens	513	SIGNAL 1..16; /evidence=ECO:0000255	-	-	IPR009889;	Y	NN	12
EGF	P01133	Pro-epidermal growth factor (EGF) [Cleaved into: Epidermal growth factor (Urogastrone)]	EGF	Homo sapiens	1207	SIGNAL 1..22; /evidence=ECO:0000255	-	PS00010;PS00022;PS01186;PS50026;PS01187;PS51120;	IPR011042;IPR001881;IPR013032;IPR000742;IPR000152;IPR018097;IPR009030;IPR000033;IPR016317;	Y	NN	12
ENAM	Q9NRM1	Enamelin	ENAM	Homo sapiens	1142	SIGNAL 1..39; /evidence=ECO:0000255	-	-	IPR015673;	Y	NN	12
EVA1A	Q9H8M9	Protein eva-1 homolog A (Protein FAM176A) (Transmembrane protein 166)	EVA1A/FAM176A/TMEM166/SP24	Homo sapiens	152	-	-	-	IPR039500;IPR039501;	N	NN	12
FAM20A	Q96MK3	Pseudokinase FAM20A	FAM20A/UNQ9388/PRO34279	Homo sapiens	541	SIGNAL 1..33; /evidence=ECO:0000255	-	-	IPR024869;IPR009581;	Y	NN	12
FAM20C	Q8IXL6	Extracellular serine/threonine protein kinase FAM20C (EC 2.7.11.1) (Dentin matrix protein 4) (DMP-4) (Golgi casein kinase) (Golgi-enriched fraction casein kinase) (GEF-CK)	FAM20C/DMP4	Homo sapiens	584	SIGNAL 1..22; /evidence=ECO:0000255	-	-	IPR024869;IPR009581;	Y	NN	12
FSTL3	O95633	Follistatin-related protein 3 (Follistatin-like protein 3) (Follistatin-related gene protein)	FSTL3/FLRG/UNQ674/PRO1308	Homo sapiens	263	SIGNAL 1..26; /evidence=ECO:0000269|PubMed:15340161	-	PS51465;PS51364;	IPR003645;IPR015369;IPR002350;IPR036058;IPR017878;IPR036773;	Y	NN	12
GIT2	Q14161	ARF GTPase-activating protein GIT2 (ARF GAP GIT2) (Cool-interacting tyrosine-phosphorylated protein 2) (CAT-2) (CAT2) (G protein-coupled receptor kinase-interactor 2) (GRK-interacting protein 2)	GIT2/KIAA0148	Homo sapiens	759	-	PR00405;	PS50297;PS50088;PS50115;	IPR002110;IPR020683;IPR036770;IPR037278;IPR001164;IPR038508;IPR032352;IPR022018;IPR013724;	N	NN	12
GOLM1	Q8NBJ4	Golgi membrane protein 1 (Golgi membrane protein GP73) (Golgi phosphoprotein 2)	GOLM1/C9orf155/GOLPH2/PSEC0242/UNQ686/PRO1326	Homo sapiens	401	-	PR02084;	-	IPR026143;IPR026139;	N	NN	12
HRC	P23327	Sarcoplasmic reticulum histidine-rich calcium-binding protein	HRC/HCP	Homo sapiens	699	SIGNAL 1..28	-	-	IPR019552;IPR015666;	Y	NN	12
HSP90B1	P14625	Endoplasmin (94 kDa glucose-regulated protein) (GRP-94) (Heat shock protein 90 kDa beta member 1) (Tumor rejection antigen 1) (gp96 homolog)	HSP90B1/GRP94/TRA1	Homo sapiens	803	SIGNAL 1..21; /evidence=ECO:0000244|PubMed:25944712, ECO:0000269|PubMed:12665801	PR00775;	PS00014;PS00298;	IPR003594;IPR036890;IPR019805;IPR037196;IPR001404;IPR020575;IPR020568;	Y	NN	12
IGFBP1	P08833	Insulin-like growth factor-binding protein 1 (IBP-1) (IGF-binding protein 1) (IGFBP-1) (Placental protein 12) (PP12)	IGFBP1/IBP1	Homo sapiens	259	SIGNAL 1..25; /evidence=ECO:0000269|PubMed:19765076, ECO:0000269|PubMed:2466665, ECO:0000269|PubMed:2971653	PR01976;PR01977;	PS00222;PS51323;PS00484;PS51162;	IPR009030;IPR000867;IPR022322;IPR009168;IPR022321;IPR017891;IPR000716;IPR036857;	Y	NN	12
IGFBP4	P22692	Insulin-like growth factor-binding protein 4 (IBP-4) (IGF-binding protein 4) (IGFBP-4)	IGFBP4/IBP4	Homo sapiens	258	SIGNAL 1..21; /evidence=ECO:0000269|PubMed:1709161, ECO:0000269|PubMed:1709585, ECO:0000269|PubMed:1726835	PR01976;PR01980;	PS00222;PS51323;PS00484;PS51162;	IPR009030;IPR022327;IPR000867;IPR009168;IPR022321;IPR017891;IPR000716;IPR036857;	Y	NN	12
ITGA11	Q9UKX5	Integrin alpha-11	ITGA11/MSTP018	Homo sapiens	1188	SIGNAL 1..22; /evidence=ECO:0000255	PR01185;	PS51470;PS50234;	IPR013517;IPR013519;IPR000413;IPR013649;IPR028994;IPR032695;IPR002035;IPR036465;	Y	NN	12
ITGA9	Q13797	Integrin alpha-9 (Integrin alpha-RLC)	ITGA9	Homo sapiens	1035	SIGNAL 1..29; /evidence=ECO:0000255	PR01185;	PS51470;PS00242;	IPR013517;IPR013519;IPR000413;IPR013649;IPR018184;IPR028994;IPR032695;	Y	NN	12
ITIH2	P19823	Inter-alpha-trypsin inhibitor heavy chain H2 (ITI heavy chain H2) (ITI-HC2) (Inter-alpha-inhibitor heavy chain 2) (Inter-alpha-trypsin inhibitor complex component II) (Serum-derived hyaluronan-associated protein) (SHAP)	ITIH2/IGHEP2	Homo sapiens	946	SIGNAL 1..18; /evidence=ECO:0000255	-	PS51468;PS50234;	IPR010600;IPR013694;IPR002035;IPR036465;	Y	NN	12
KTN1	Q86UP2	Kinectin (CG-1 antigen) (Kinesin receptor)	KTN1/CG1/KIAA0004	Homo sapiens	1357	-	-	-	IPR024854;	N	NN	12
LTBP1	Q14766	Latent-transforming growth factor beta-binding protein 1 (LTBP-1) (Transforming growth factor beta-1-binding protein 1) (TGF-beta1-BP-1)	LTBP1	Homo sapiens	1721	SIGNAL 1..23; /evidence=ECO:0000255	-	PS00010;PS00022;PS01186;PS50026;PS01187;PS51364;	IPR026823;IPR001881;IPR013032;IPR000742;IPR000152;IPR018097;IPR009030;IPR017878;IPR036773;	Y	NN	12
MBTPS1	Q14703	Membrane-bound transcription factor site-1 protease (EC 3.4.21.112) (Endopeptidase S1P) (Subtilisin/kexin-isozyme 1) (SKI-1)	MBTPS1/KIAA0091/S1P/SKI1	Homo sapiens	1052	SIGNAL 1..17	PR00723;	PS51892;PS00137;PS00138;	IPR000209;IPR036852;IPR022398;IPR023828;IPR015500;IPR034185;	Y	NN	12
MEN1	O00255	Menin	MEN1/SCG2	Homo sapiens	615	-	-	-	IPR007747;	N	NN	12
MEPE	Q9NQ76	Matrix extracellular phosphoglycoprotein (Osteoblast/osteocyte factor 45) (OF45) (Osteoregulin)	MEPE	Homo sapiens	525	SIGNAL 1..17; /evidence=ECO:0000255	-	-	IPR009837;	Y	NN	12
MET	P08581	Hepatocyte growth factor receptor (HGF receptor) (EC 2.7.10.1) (HGF/SF receptor) (Proto-oncogene c-Met) (Scatter factor receptor) (SF receptor) (Tyrosine-protein kinase Met)	MET	Homo sapiens	1390	SIGNAL 1..24; /evidence=ECO:0000255	PR00109;	PS00107;PS50011;PS00109;PS51004;	IPR013783;IPR014756;IPR002909;IPR011009;IPR031148;IPR002165;IPR000719;IPR017441;IPR016201;IPR001627;IPR036352;IPR001245;IPR008266;IPR020635;IPR016244;IPR015943;	Y	NN	12
MGAT4A	Q9UM21	Alpha-1,3-mannosyl-glycoprotein 4-beta-N-acetylglucosaminyltransferase A (EC 2.4.1.145) (N-glycosyl-oligosaccharide-glycoprotein N-acetylglucosaminyltransferase IVa) (GlcNAc-T IVa) (GnT-IVa) (N-acetylglucosaminyltransferase IVa) (UDP-N-acetylglucosamine: alpha-1,3-D-mannoside beta-1,4-N-acetylglucosaminyltransferase IVa) [Cleaved into: Alpha-1,3-mannosyl-glycoprotein 4-beta-N-acetylglucosaminyltr…	MGAT4A	Homo sapiens	535	-	-	-	IPR006759;	N	NN	12
MXRA8	Q9BRK3	Matrix remodeling-associated protein 8 (Limitrin)	MXRA8	Homo sapiens	442	SIGNAL 1..19; /evidence=ECO:0000255	-	PS50835;	IPR007110;IPR036179;IPR013783;IPR003599;IPR013106;IPR042472;	Y	NN	12
NID2	Q14112	Nidogen-2 (NID-2) (Osteonidogen)	NID2	Homo sapiens	1375	SIGNAL 1..30; /evidence=ECO:0000269|PubMed:9733643	-	PS00010;PS01186;PS50026;PS01187;PS51120;PS51220;PS50993;PS00484;PS51162;	IPR011042;IPR026823;IPR001881;IPR013032;IPR000742;IPR000152;IPR018097;IPR024731;IPR006605;IPR009017;IPR009030;IPR000033;IPR003886;IPR000716;IPR036857;	Y	BM	12
NOTUM	Q6P988	Palmitoleoyl-protein carboxylesterase NOTUM (EC 3.1.1.98) (hNOTUM)	NOTUM/OK/SW-CL.30	Homo sapiens	496	SIGNAL 1..19; /evidence=ECO:0000255	-	-	IPR004963;	Y	NN	12
NUCB1	Q02818	Nucleobindin-1 (CALNUC)	NUCB1/NUC	Homo sapiens	461	SIGNAL 1..26; /evidence=ECO:0000250|UniProtKB:Q0P569	-	PS00018;PS50222;	IPR011992;IPR018247;IPR002048;IPR040253;IPR040250;	Y	NN	12
PAK2	Q13177	Serine/threonine-protein kinase PAK 2 (EC 2.7.11.1) (Gamma-PAK) (PAK65) (S6/H4 kinase) (p21-activated kinase 2) (PAK-2) (p58) [Cleaved into: PAK-2p27 (p27); PAK-2p34 (p34) (C-t-PAK2)]	PAK2	Homo sapiens	524	-	-	PS50108;PS00107;PS50011;PS00108;	IPR000095;IPR036936;IPR011009;IPR035065;IPR033923;IPR000719;IPR017441;IPR008271;IPR035064;	N	NN	12
PAK3	O75914	Serine/threonine-protein kinase PAK 3 (EC 2.7.11.1) (Beta-PAK) (Oligophrenin-3) (p21-activated kinase 3) (PAK-3)	PAK3/OPHN3	Homo sapiens	559	-	-	PS50108;PS00107;PS50011;PS00108;	IPR000095;IPR036936;IPR011009;IPR033923;IPR000719;IPR017441;IPR008271;IPR035063;	N	NN	12
PAK4	O96013	Serine/threonine-protein kinase PAK 4 (EC 2.7.11.1) (p21-activated kinase 4) (PAK-4)	PAK4/KIAA1142	Homo sapiens	591	-	-	PS50108;PS00107;PS50011;	IPR000095;IPR036936;IPR011009;IPR033923;IPR000719;IPR017441;	N	NN	12
PAK7	Q9P286	Serine/threonine-protein kinase PAK 5 (EC 2.7.11.1) (p21-activated kinase 5) (PAK-5) (p21-activated kinase 7) (PAK-7)	PAK5/KIAA1264/PAK7	Homo sapiens	719	-	-	PS50108;PS00107;PS50011;	IPR000095;IPR036936;IPR011009;IPR028754;IPR033923;IPR000719;IPR017441;	N	NN	12
PDIA6	Q15084	Protein disulfide-isomerase A6 (EC 5.3.4.1) (Endoplasmic reticulum protein 5) (ER protein 5) (ERp5) (Protein disulfide isomerase P5) (Thioredoxin domain-containing protein 7)	PDIA6/ERP5/P5/TXNDC7	Homo sapiens	440	SIGNAL 1..19; /evidence=ECO:0000244|PubMed:25944712, ECO:0000269|PubMed:15466936, ECO:0000269|PubMed:19892738	-	PS00014;PS00194;PS51352;	IPR005788;IPR036249;IPR017937;IPR013766;	Y	NN	12
PENK	P01210	Proenkephalin-A [Cleaved into: Synenkephalin; Met-enkephalin (Opioid growth factor) (OGF); PENK(114-133); PENK(143-183); Met-enkephalin-Arg-Gly-Leu; Leu-enkephalin; PENK(237-258); Met-enkephalin-Arg-Phe]	PENK	Homo sapiens	267	SIGNAL 1..24; /evidence=ECO:0000255	PR01028;PR01029;	PS01252;	IPR006024;IPR000703;	Y	NN	12
PLG	P00747	Plasminogen (EC 3.4.21.7) [Cleaved into: Plasmin heavy chain A; Activation peptide; Angiostatin; Plasmin heavy chain A, short form; Plasmin light chain B]	PLG	Homo sapiens	810	SIGNAL 1..19; /evidence=ECO:0000269|PubMed:122932, ECO:0000269|Ref.7	PR00722;	PS00021;PS50070;PS50948;PS50240;PS00134;PS00135;	IPR000001;IPR013806;IPR018056;IPR038178;IPR003609;IPR023317;IPR009003;IPR001314;IPR001254;IPR018114;IPR033116;	Y	NN	12
PNPLA2	Q96AD5	Patatin-like phospholipase domain-containing protein 2 (EC 3.1.1.3) (Adipose triglyceride lipase) (Calcium-independent phospholipase A2) (Desnutrin) (IPLA2-zeta) (Pigment epithelium-derived factor) (TTS2.2) (Transport-secretion protein 2) (TTS2)	PNPLA2/ATGL/FP17548	Homo sapiens	504	-	-	PS51635;	IPR016035;IPR033562;IPR033903;IPR002641;	N	NN	12
PRKCSH	P14314	Glucosidase 2 subunit beta (80K-H protein) (Glucosidase II subunit beta) (Protein kinase C substrate 60.1 kDa protein heavy chain) (PKCSH)	PRKCSH/G19P1	Homo sapiens	528	SIGNAL 1..14; /evidence=ECO:0000269|PubMed:12665801	-	PS00018;PS50222;PS00014;	IPR011992;IPR018247;IPR002048;IPR026874;IPR039794;IPR036055;IPR002172;IPR009011;IPR036607;IPR028146;	Y	NN	12
PROC	P04070	Vitamin K-dependent protein C (EC 3.4.21.69) (Anticoagulant protein C) (Autoprothrombin IIA) (Blood coagulation factor XIV) [Cleaved into: Vitamin K-dependent protein C light chain; Vitamin K-dependent protein C heavy chain; Activation peptide]	PROC	Homo sapiens	461	SIGNAL 1..18; /evidence=ECO:0000255	PR00722;PR00001;	PS00010;PS00022;PS01186;PS50026;PS01187;PS00011;PS50998;PS50240;PS00134;PS00135;	IPR017857;IPR001881;IPR013032;IPR000742;IPR000152;IPR018097;IPR035972;IPR000294;IPR012224;IPR009003;IPR001314;IPR001254;IPR018114;IPR033116;	Y	NN	12
PRSS23	O95084	Serine protease 23 (EC 3.4.21.-) (Putative secreted protein Zsig13)	PRSS23/ZSIG13/UNQ270/PRO307	Homo sapiens	383	SIGNAL 1..19; /evidence=ECO:0000255	-	PS00134;	IPR009003;IPR001254;IPR018114;	Y	NN	12
RAPSN	Q13702	43 kDa receptor-associated protein of the synapse (RAPsyn) (43 kDa postsynaptic protein) (Acetylcholine receptor-associated 43 kDa protein) (RING finger protein 205)	RAPSN/RNF205	Homo sapiens	412	-	PR00217;	PS00405;PS50005;PS50293;PS50089;	IPR001237;IPR018293;IPR019568;IPR013026;IPR011990;IPR041617;IPR019734;IPR001841;IPR013083;	N	NN	12
RCN1	Q15293	Reticulocalbin-1	RCN1/RCN	Homo sapiens	331	SIGNAL 1..29; /evidence=ECO:0000255	-	PS00018;PS50222;PS00014;	IPR011992;IPR018247;IPR002048;	Y	NN	12
SCG2	P13521	Secretogranin-2 (Chromogranin-C) (Secretogranin II) (SgII) [Cleaved into: Secretoneurin (SN); Manserin]	SCG2/CHGC	Homo sapiens	617	SIGNAL 1..27; /evidence=ECO:0000255	-	PS00422;	IPR018054;IPR001990;IPR038858;	Y	NN	12
SCG3	Q8WXD2	Secretogranin-3 (Secretogranin III) (SgIII)	SCG3/UNQ2502/PRO5990	Homo sapiens	468	SIGNAL 1..19; /evidence=ECO:0000255	-	-	IPR026197;	Y	NN	12
SERPINA10	Q9UK55	Protein Z-dependent protease inhibitor (PZ-dependent protease inhibitor) (PZI) (Serpin A10)	SERPINA10/ZPI/UNQ707/PRO1358	Homo sapiens	444	SIGNAL 1..21; /evidence=ECO:0000269|PubMed:9689066	-	-	IPR023796;IPR000215;IPR036186;IPR042178;IPR042185;IPR033835;	Y	NN	12
SERPINC1	P01008	Antithrombin-III (ATIII) (Serpin C1)	SERPINC1/AT3/PRO0309	Homo sapiens	464	SIGNAL 1..32; /evidence=ECO:0000269|Ref.10	-	PS00284;	IPR033829;IPR015555;IPR023795;IPR023796;IPR000215;IPR036186;IPR042178;IPR042185;	Y	NN	12
SERPIND1	P05546	Heparin cofactor 2 (Heparin cofactor II) (HC-II) (Protease inhibitor leuserpin-2) (HLS2) (Serpin D1)	SERPIND1/HCF2	Homo sapiens	499	SIGNAL 1..19; /evidence=ECO:0000269|PubMed:3907702	-	PS00284;	IPR033831;IPR023795;IPR023796;IPR000215;IPR036186;IPR042178;IPR042185;	Y	NN	12
SHISA5	Q8N114	Protein shisa-5 (Putative NF-kappa-B-activating protein 120) (Scotin)	SHISA5/SCOTIN/PSEC0133	Homo sapiens	240	SIGNAL 1..28; /evidence=ECO:0000255	-	-	IPR026910;	Y	NN	12
SPARC	P09486	SPARC (Basement-membrane protein 40) (BM-40) (Osteonectin) (ON) (Secreted protein acidic and rich in cysteine)	SPARC/ON	Homo sapiens	303	SIGNAL 1..17; /evidence=ECO:0000269|PubMed:2306517, ECO:0000269|PubMed:3597437	-	PS00018;PS51465;PS00612;PS00613;	IPR011992;IPR018247;IPR003645;IPR015369;IPR002350;IPR036058;IPR001999;IPR037641;IPR019577;	Y	BM	12
STC2	O76061	Stanniocalcin-2 (STC-2) (Stanniocalcin-related protein) (STC-related protein) (STCRP)	STC2	Homo sapiens	302	SIGNAL 1..24; /evidence=ECO:0000255	-	-	IPR004978;	Y	NN	12
TF	P02787	Serotransferrin (Transferrin) (Beta-1 metal-binding globulin) (Siderophilin)	TF/PRO1400	Homo sapiens	698	SIGNAL 1..19; /evidence=ECO:0000269|PubMed:6833213	PR00422;	PS00205;PS00206;PS00207;PS51408;	IPR030685;IPR016357;IPR001156;IPR018195;	Y	NN	12
TGOLN2	O43493	Trans-Golgi network integral membrane protein 2 (Trans-Golgi network glycoprotein 46) (TGN38 homolog) (hTGN46) (Trans-Golgi network glycoprotein 48) (hTGN48) (Trans-Golgi network glycoprotein 51) (hTGN51) (Trans-Golgi network protein 2)	TGOLN2/TGN46/TGN51	Homo sapiens	437	SIGNAL 1..21; /evidence=ECO:0000255	-	-	-	Y	NN	12
TIMP3	P35625	Metalloproteinase inhibitor 3 (Protein MIG-5) (Tissue inhibitor of metalloproteinases 3) (TIMP-3)	TIMP3	Homo sapiens	211	SIGNAL 1..23; /evidence=ECO:0000269|PubMed:7795886	-	PS50189;PS00288;	IPR001134;IPR001820;IPR008993;IPR015612;IPR027465;IPR030490;	Y	BM	12
TMEM132A	Q24JP5	Transmembrane protein 132A (HSPA5-binding protein 1)	TMEM132A/HSPA5BP1/KIAA1583	Homo sapiens	1023	SIGNAL 1..35; /evidence=ECO:0000255	-	-	IPR026307;IPR031436;IPR031437;IPR031435;	Y	NN	12
TNC	P24821	Tenascin (TN) (Cytotactin) (GMEM) (GP 150-225) (Glioma-associated-extracellular matrix antigen) (Hexabrachion) (JI) (Myotendinous antigen) (Neuronectin) (Tenascin-C) (TN-C)	TNC/HXB	Homo sapiens	2201	SIGNAL 1..22; /evidence=ECO:0000269|PubMed:1707164	-	PS00022;PS01186;PS50026;PS51406;PS50853;	IPR013032;IPR000742;IPR013111;IPR041161;IPR036056;IPR002181;IPR003961;IPR036116;IPR013783;IPR033078;	Y	BM	12
UTRN	P46939	Utrophin (Dystrophin-related protein 1) (DRP-1)	UTRN/DMDL/DRP1	Homo sapiens	3433	-	-	PS00019;PS00020;PS50021;PS01159;PS50020;PS01357;PS50135;	IPR001589;IPR001715;IPR036872;IPR035436;IPR011992;IPR015153;IPR015154;IPR018159;IPR002017;IPR001202;IPR036020;IPR000433;	N	NN	12
VGF	O15240	Neurosecretory protein VGF [Cleaved into: Neuroendocrine regulatory peptide-1 (NERP-1); Neuroendocrine regulatory peptide-2 (NERP-2); VGF-derived peptide TLQP-21; VGF-derived peptide TLQP-62; Antimicrobial peptide VGF[554-577]]	VGF	Homo sapiens	615	SIGNAL 1..22; /evidence=ECO:0000255	-	-	IPR026128;	Y	NN	12
VWA1	Q6PCB0	von Willebrand factor A domain-containing protein 1	VWA1	Homo sapiens	445	SIGNAL 1..22; /evidence=ECO:0000255	-	PS50853;PS50234;	IPR003961;IPR036116;IPR013783;IPR002035;IPR036465;	Y	BM	12
WFS1	O76024	Wolframin	WFS1	Homo sapiens	890	-	PR02060;PR02061;	-	IPR011990;IPR026208;IPR026209;	N	NN	12
AMTN	Q6UX39	Amelotin	AMTN/UNQ689/PRO1329	Homo sapiens	209	SIGNAL 1..16; /evidence=ECO:0000269|PubMed:15340161	-	-	IPR031501;	Y	BM	11
EGFR	P00533	Epidermal growth factor receptor (EC 2.7.10.1) (Proto-oncogene c-ErbB-1) (Receptor tyrosine-protein kinase erbB-1)	EGFR/ERBB/ERBB1/HER1	Homo sapiens	1210	SIGNAL 1..24; /evidence=ECO:0000269|PubMed:15340161, ECO:0000269|PubMed:6328312, ECO:0000269|Ref.16	PR00109;	PS00107;PS50011;PS00109;	IPR006211;IPR006212;IPR032778;IPR009030;IPR011009;IPR000719;IPR017441;IPR000494;IPR036941;IPR001245;IPR008266;IPR020635;IPR016245;	Y	NN	11
MFAP2	P55001	Microfibrillar-associated protein 2 (MFAP-2) (Microfibril-associated glycoprotein 1) (MAGP) (MAGP-1)	MFAP2/MAGP1	Homo sapiens	183	SIGNAL 1..17; /note=Or 19; /evidence=ECO:0000255	-	PS51670;	IPR008673;IPR003582;	Y	NN	11
MFAP5	Q13361	Microfibrillar-associated protein 5 (MFAP-5) (MP25) (Microfibril-associated glycoprotein 2) (MAGP-2)	MFAP5/MAGP2	Homo sapiens	173	SIGNAL 1..21; /evidence=ECO:0000255	-	-	IPR008673;	Y	NN	11
PRNP	P04156	Major prion protein (PrP) (ASCR) (PrP27-30) (PrP33-35C) (CD antigen CD230)	PRNP/ALTPRP/PRIP/PRP	Homo sapiens	253	SIGNAL 1..22; /evidence=ECO:0000250|UniProtKB:P04925	PR00341;	PS00291;PS00706;	IPR000817;IPR036924;IPR022416;IPR025860;	Y	NN	11
RPSA	P08865	40S ribosomal protein SA (37 kDa laminin receptor precursor) (37LRP) (37/67 kDa laminin receptor) (LRP/LR) (67 kDa laminin receptor) (67LR) (Colon carcinoma laminin-binding protein) (Laminin receptor 1) (LamR) (Laminin-binding protein precursor p40) (LBP/p40) (Multidrug resistance-associated protein MGr1-Ag) (NEM/1CHD4) (Small ribosomal subunit protein uS2)	RPSA/LAMBR/LAMR1	Homo sapiens	295	-	PR00395;	PS00962;PS00963;	IPR027504;IPR032281;IPR001865;IPR018130;IPR027498;IPR005707;IPR023591;	N	NN	11
SPARCL1	Q14515	SPARC-like protein 1 (High endothelial venule protein) (Hevin) (MAST 9)	SPARCL1	Homo sapiens	664	SIGNAL 1..16; /evidence=ECO:0000255	-	PS00018;PS50222;PS51465;PS00612;PS00613;	IPR011992;IPR018247;IPR002048;IPR003645;IPR015369;IPR002350;IPR036058;IPR001999;IPR016359;IPR019577;	Y	BM	11
BGN	P21810	Biglycan (Bone/cartilage proteoglycan I) (PG-S1)	BGN/SLRR1A	Homo sapiens	368	SIGNAL 1..16; /evidence=ECO:0000250|UniProtKB:P47853	-	PS51450;	IPR028547;IPR001611;IPR003591;IPR032675;IPR000372;IPR016352;	Y	NN	10
CDH1	P12830	Cadherin-1 (CAM 120/80) (Epithelial cadherin) (E-cadherin) (Uvomorulin) (CD antigen CD324) [Cleaved into: E-Cad/CTF1; E-Cad/CTF2; E-Cad/CTF3]	CDH1/CDHE/UVO	Homo sapiens	882	SIGNAL 1..22; /evidence=ECO:0000255	PR00205;	PS00232;PS50268;	IPR039808;IPR002126;IPR015919;IPR020894;IPR000233;IPR014868;IPR027397;	Y	NN	10
NCAM1	P13591	Neural cell adhesion molecule 1 (N-CAM-1) (NCAM-1) (CD antigen CD56)	NCAM1/NCAM	Homo sapiens	858	SIGNAL 1..19; /evidence=ECO:0000250	PR01838;	PS50853;PS50835;	IPR003961;IPR036116;IPR007110;IPR036179;IPR013783;IPR013098;IPR003599;IPR003598;IPR033019;IPR009138;	Y	NN	10
CD44	P16070	CD44 antigen (CDw44) (Epican) (Extracellular matrix receptor III) (ECMR-III) (GP90 lymphocyte homing/adhesion receptor) (HUTCH-I) (Heparan sulfate proteoglycan) (Hermes antigen) (Hyaluronate receptor) (Phagocytic glycoprotein 1) (PGP-1) (Phagocytic glycoprotein I) (PGP-I) (CD antigen CD44)	CD44/LHR/MDU2/MDU3/MIC4	Homo sapiens	742	SIGNAL 1..20; /evidence=ECO:0000250	PR00658;PR01265;	PS01241;PS50963;	IPR016186;IPR001231;IPR016187;IPR000538;	Y	NN	9
CD47	Q08722	Leukocyte surface antigen CD47 (Antigenic surface determinant protein OA3) (Integrin-associated protein) (IAP) (Protein MER6) (CD antigen CD47)	CD47/MER6	Homo sapiens	323	SIGNAL 1..18; /evidence=ECO:0000255	-	PS50835;	IPR013147;IPR013270;IPR007110;IPR036179;IPR013783;IPR037805;	Y	NN	9
ITGA10	O75578	Integrin alpha-10	ITGA10/UNQ468/PRO827	Homo sapiens	1167	SIGNAL 1..22; /evidence=ECO:0000255	PR01185;	PS51470;PS50234;	IPR013517;IPR013519;IPR000413;IPR013649;IPR028994;IPR032695;IPR002035;IPR036465;	Y	NN	9
MMP12	P39900	Macrophage metalloelastase (MME) (EC 3.4.24.65) (Macrophage elastase) (ME) (hME) (Matrix metalloproteinase-12) (MMP-12)	MMP12/HME	Homo sapiens	470	SIGNAL 1..16; /evidence=ECO:0000305	PR00138;	PS00546;PS00024;PS51642;PS00142;	IPR000585;IPR036375;IPR018487;IPR018486;IPR033739;IPR024079;IPR028718;IPR001818;IPR021190;IPR021158;IPR006026;IPR002477;IPR036365;	Y	NN	9
NTN4	Q9HB63	Netrin-4 (Beta-netrin) (Hepar-derived netrin-like protein)	NTN4	Homo sapiens	628	SIGNAL 1..18; /evidence=ECO:0000255	-	PS00022;PS01248;PS50027;PS51117;PS50189;	IPR002049;IPR008211;IPR038684;IPR035811;IPR001134;IPR018933;IPR008993;	Y	BM	9
TIMP2	P16035	Metalloproteinase inhibitor 2 (CSC-21K) (Tissue inhibitor of metalloproteinases 2) (TIMP-2)	TIMP2	Homo sapiens	220	SIGNAL 1..26; /evidence=ECO:0000269|PubMed:1480041, ECO:0000269|PubMed:1730286, ECO:0000269|PubMed:2793861	-	PS50189;PS00288;	IPR001134;IPR001820;IPR008993;IPR015613;IPR027465;IPR030490;	Y	BM	9
ENPP1	P22413	Ectonucleotide pyrophosphatase/phosphodiesterase family member 1 (E-NPP 1) (Membrane component chromosome 6 surface marker 1) (Phosphodiesterase I/nucleotide pyrophosphatase 1) (Plasma-cell membrane glycoprotein PC-1) [Cleaved into: Ectonucleotide pyrophosphatase/phosphodiesterase family member 1, secreted form] [Includes: Alkaline phosphodiesterase I (EC 3.1.4.1); Nucleotide pyrophosphatase (NPP…	ENPP1/M6S1/NPPS/PC1/PDNP1	Homo sapiens	925	-	PR00022;	PS00524;PS50958;	IPR017850;IPR001604;IPR029890;IPR020821;IPR002591;IPR036024;IPR020436;IPR001212;	N	NN	8
FGF2	P09038	Fibroblast growth factor 2 (FGF-2) (Basic fibroblast growth factor) (bFGF) (Heparin-binding growth factor 2) (HBGF-2)	FGF2/FGFB	Homo sapiens	288	-	PR00263;	PS00247;	IPR028223;IPR002209;IPR008996;	N	NN	8
IL1B	P01584	Interleukin-1 beta (IL-1 beta) (Catabolin)	IL1B/IL1F2	Homo sapiens	269	-	PR00264;	PS00253;	IPR003296;IPR020877;IPR000975;IPR003502;IPR008996;	N	NN	8
MMP1	P03956	Interstitial collagenase (EC 3.4.24.7) (Fibroblast collagenase) (Matrix metalloproteinase-1) (MMP-1) [Cleaved into: 22 kDa interstitial collagenase; 27 kDa interstitial collagenase]	MMP1/CLG	Homo sapiens	469	SIGNAL 1..19	PR00138;	PS00546;PS00024;PS51642;PS00142;	IPR000585;IPR036375;IPR018487;IPR018486;IPR033739;IPR024079;IPR001818;IPR021190;IPR021158;IPR006026;IPR002477;IPR036365;	Y	BM	8
MMP20	O60882	Matrix metalloproteinase-20 (MMP-20) (EC 3.4.24.-) (Enamel metalloproteinase) (Enamelysin)	MMP20	Homo sapiens	483	SIGNAL 1..22; /evidence=ECO:0000255	PR00138;	PS00546;PS51642;PS00142;	IPR000585;IPR036375;IPR018487;IPR033739;IPR024079;IPR028716;IPR001818;IPR021190;IPR021158;IPR006026;IPR002477;IPR036365;IPR036366;	Y	NN	8
AKT1	P31749	RAC-alpha serine/threonine-protein kinase (EC 2.7.11.1) (Protein kinase B) (PKB) (Protein kinase B alpha) (PKB alpha) (Proto-oncogene c-Akt) (RAC-PK-alpha)	AKT1/PKB/RAC	Homo sapiens	480	-	-	PS51285;PS50003;PS00107;PS50011;PS00108;	IPR000961;IPR034676;IPR011009;IPR011993;IPR001849;IPR039026;IPR017892;IPR000719;IPR017441;IPR039027;IPR008271;	N	NN	7
ALPL	P05186	Alkaline phosphatase, tissue-nonspecific isozyme (AP-TNAP) (TNSALP) (EC 3.1.3.1) (Alkaline phosphatase liver/bone/kidney isozyme)	ALPL	Homo sapiens	524	SIGNAL 1..17; /evidence=ECO:0000269|PubMed:1458595, ECO:0000269|PubMed:3954357	PR00113;	PS00123;	IPR001952;IPR018299;IPR017850;	Y	NN	7
COMP	P49747	Cartilage oligomeric matrix protein (COMP) (Thrombospondin-5) (TSP5)	COMP	Homo sapiens	757	SIGNAL 1..20; /evidence=ECO:0000255	-	PS01186;PS50026;PS01187;PS51234;PS51236;	IPR013320;IPR001881;IPR013032;IPR000742;IPR018097;IPR009030;IPR024665;IPR003367;IPR017897;IPR008859;IPR028492;IPR039081;IPR028974;	Y	NN	7
FBLN2	P98095	Fibulin-2 (FIBL-2)	FBLN2	Homo sapiens	1184	SIGNAL 1..27; /evidence=ECO:0000255	-	PS01177;PS01178;PS00010;PS01186;PS50026;PS01187;	IPR000020;IPR026823;IPR001881;IPR013032;IPR000742;IPR000152;IPR018097;IPR037286;IPR009030;	Y	BM	7
FURIN	P09958	Furin (EC 3.4.21.75) (Dibasic-processing enzyme) (Paired basic amino acid residue-cleaving enzyme) (PACE)	FURIN/FUR/PACE/PCSK3	Homo sapiens	794	SIGNAL 1..26; /evidence=ECO:0000255	PR00723;	PS51829;PS51892;PS00136;PS00137;PS00138;	IPR006212;IPR008979;IPR009030;IPR034182;IPR002884;IPR000209;IPR036852;IPR023827;IPR022398;IPR023828;IPR015500;IPR032815;IPR038466;	Y	NN	7
IBSP	P21815	Bone sialoprotein 2 (Bone sialoprotein II) (BSP II) (Cell-binding sialoprotein) (Integrin-binding sialoprotein)	IBSP/BNSP	Homo sapiens	317	SIGNAL 1..16	-	-	IPR008412;	Y	NN	7
LOX	P28300	Protein-lysine 6-oxidase (EC 1.4.3.13) (Lysyl oxidase) [Cleaved into: Protein-lysine 6-oxidase, long form; Protein-lysine 6-oxidase, short form]	LOX	Homo sapiens	417	SIGNAL 1..21; /evidence=ECO:0000250|UniProtKB:P16636	PR00074;	PS00926;	IPR001695;IPR019828;	Y	NN	7
SDC4	P31431	Syndecan-4 (SYND4) (Amphiglycan) (Ryudocan core protein)	SDC4	Homo sapiens	198	SIGNAL 1..18; /evidence=ECO:0000255	-	PS00964;	IPR003585;IPR001050;IPR027789;IPR030479;	Y	NN	7
TGFB1	P01137	Transforming growth factor beta-1 proprotein [Cleaved into: Latency-associated peptide (LAP); Transforming growth factor beta-1 (TGF-beta-1)]	TGFB1/TGFB	Homo sapiens	390	SIGNAL 1..29; /evidence=ECO:0000269|PubMed:3162913	PR01423;PR01424;	PS00250;PS51362;	IPR029034;IPR001839;IPR001111;IPR016319;IPR015615;IPR003939;IPR017948;	Y	NN	7
TLL2	Q9Y6L7	Tolloid-like protein 2 (EC 3.4.24.-)	TLL2/KIAA0932	Homo sapiens	1015	SIGNAL 1..25; /evidence=ECO:0000255	PR00480;	PS51864;PS01180;PS01186;PS50026;PS01187;PS00142;	IPR015446;IPR000859;IPR001881;IPR013032;IPR000742;IPR000152;IPR018097;IPR024079;IPR001506;IPR006026;IPR035914;IPR034036;	Y	NN	7
A2M	P01023	Alpha-2-macroglobulin (Alpha-2-M) (C3 and PZP-like alpha-2-macroglobulin domain-containing protein 5)	A2M/CPAMD5/FWP007	Homo sapiens	1474	SIGNAL 1..23; /evidence=ECO:0000269|PubMed:6203908	-	PS00477;	IPR009048;IPR036595;IPR011625;IPR041813;IPR011626;IPR013783;IPR014756;IPR001599;IPR019742;IPR002890;IPR041555;IPR040839;IPR008930;IPR010916;	Y	NN	6
F12	P00748	Coagulation factor XII (EC 3.4.21.38) (Hageman factor) (HAF) [Cleaved into: Coagulation factor XIIa heavy chain; Beta-factor XIIa part 1; Coagulation factor XIIa light chain (Beta-factor XIIa part 2)]	F12	Homo sapiens	615	SIGNAL 1..19; /evidence=ECO:0000269|PubMed:3886654	PR00722;	PS00022;PS01186;PS50026;PS01253;PS51091;PS00023;PS51092;PS00021;PS50070;PS50240;PS00134;PS00135;	IPR014394;IPR001881;IPR013032;IPR000742;IPR000083;IPR000562;IPR036943;IPR000001;IPR013806;IPR018056;IPR038178;IPR009003;IPR001314;IPR001254;IPR018114;IPR033116;	Y	NN	6
FBLN1	P23142	Fibulin-1 (FIBL-1)	FBLN1/PP213	Homo sapiens	703	SIGNAL 1..29; /evidence=ECO:0000269|PubMed:2527614	-	PS01177;PS01178;PS00010;PS01186;PS50026;PS01187;	IPR000020;IPR026823;IPR001881;IPR013032;IPR000742;IPR000152;IPR018097;IPR017048;IPR009030;	Y	BM	6
IGF1	P05019	Insulin-like growth factor I (IGF-I) (Mechano growth factor) (MGF) (Somatomedin-C)	IGF1/IBP1	Homo sapiens	195	SIGNAL 1..21; /evidence=ECO:0000255	PR02002;PR02005;PR00276;	PS00262;	IPR022341;IPR016179;IPR022350;IPR036438;IPR022353;IPR022352;	Y	NN	6
KDR	P35968	Vascular endothelial growth factor receptor 2 (VEGFR-2) (EC 2.7.10.1) (Fetal liver kinase 1) (FLK-1) (Kinase insert domain receptor) (KDR) (Protein-tyrosine kinase receptor flk-1) (CD antigen CD309)	KDR/FLK1/VEGFR2	Homo sapiens	1356	SIGNAL 1..19; /evidence=ECO:0000255	PR01834;	PS50835;PS00107;PS50011;PS00109;PS00240;	IPR007110;IPR036179;IPR013783;IPR013098;IPR003599;IPR003598;IPR013151;IPR011009;IPR000719;IPR017441;IPR001245;IPR008266;IPR020635;IPR001824;IPR041348;IPR009136;	Y	NN	6
PCOLCE	Q15113	Procollagen C-endopeptidase enhancer 1 (Procollagen COOH-terminal proteinase enhancer 1) (PCPE-1) (Procollagen C-proteinase enhancer 1) (Type 1 procollagen C-proteinase enhancer protein) (Type I procollagen COOH-terminal proteinase enhancer)	PCOLCE/PCPE1	Homo sapiens	449	SIGNAL 1..25; /evidence=ECO:0000255	-	PS01180;PS50189;	IPR000859;IPR001134;IPR018933;IPR035814;IPR028870;IPR035914;IPR008993;	Y	NN	6
TMPRSS6	Q8IU80	Transmembrane protease serine 6 (EC 3.4.21.-) (Matriptase-2)	TMPRSS6/UNQ354/PRO618	Homo sapiens	811	-	PR00722;	PS01180;PS01209;PS50068;PS50024;PS50240;PS00134;PS00135;	IPR000859;IPR036055;IPR002172;IPR017118;IPR009003;IPR001314;IPR000082;IPR036364;IPR035914;IPR001254;IPR018114;IPR033116;	N	NN	6
TNF	P01375	Tumor necrosis factor (Cachectin) (TNF-alpha) (Tumor necrosis factor ligand superfamily member 2) (TNF-a) [Cleaved into: Tumor necrosis factor, membrane form (N-terminal fragment) (NTF); Intracellular domain 1 (ICD1); Intracellular domain 2 (ICD2); C-domain 1; C-domain 2; Tumor necrosis factor, soluble form]	TNF/TNFA/TNFSF2	Homo sapiens	233	-	PR01234;PR01235;	PS00251;PS50049;	IPR006053;IPR002959;IPR021184;IPR006052;IPR008983;	N	NN	6
ALDOA	P04075	Fructose-bisphosphate aldolase A (EC 4.1.2.13) (Lung cancer antigen NY-LU-1) (Muscle-type aldolase)	ALDOA/ALDA	Homo sapiens	364	-	-	PS00158;	IPR029768;IPR013785;IPR000741;	N	NN	5
CD151	P48509	CD151 antigen (GP27) (Membrane glycoprotein SFA-1) (Platelet-endothelial tetraspan antigen 3) (PETA-3) (Tetraspanin-24) (Tspan-24) (CD antigen CD151)	CD151/TSPAN24	Homo sapiens	253	-	PR00259;	PS00421;	IPR000301;IPR018499;IPR018503;IPR008952;	N	NN	5
CRP	P02741	C-reactive protein [Cleaved into: C-reactive protein(1-205)]	CRP/PTX1	Homo sapiens	224	SIGNAL 1..18; /evidence=ECO:0000269|PubMed:762075	PR00895;	PS00289;PS51828;	IPR013320;IPR030476;IPR001759;	Y	NN	5
CTGF	P29279	CCN family member 2 (Cellular communication network factor 2) (Connective tissue growth factor) (Hypertrophic chondrocyte-specific protein 24) (Insulin-like growth factor-binding protein 8) (IBP-8) (IGF-binding protein 8) (IGFBP-8)	CCN2/CTGF/HCS24/IGFBP8	Homo sapiens	349	SIGNAL 1..26; /evidence=ECO:0000255	-	PS01185;PS01225;PS00222;PS51323;PS50092;PS01208;PS50184;	IPR006207;IPR006208;IPR009030;IPR000867;IPR012395;IPR017891;IPR000884;IPR036383;IPR001007;	Y	NN	5
CTSS	P25774	Cathepsin S (EC 3.4.22.27)	CTSS	Homo sapiens	331	SIGNAL 1..16; /evidence=ECO:0000255	PR00705;	PS00640;PS00139;PS00639;	IPR038765;IPR025661;IPR000169;IPR025660;IPR000668;IPR039417;IPR013201;	Y	NN	5
EFEMP1	Q12805	EGF-containing fibulin-like extracellular matrix protein 1 (Extracellular protein S1-5) (Fibrillin-like protein) (Fibulin-3) (FIBL-3)	EFEMP1/FBLN3/FBNL	Homo sapiens	493	SIGNAL 1..17; /evidence=ECO:0000255	-	PS00010;PS01186;PS50026;PS01187;	IPR026823;IPR032973;IPR001881;IPR013032;IPR000742;IPR000152;IPR018097;IPR009030;	Y	BM	5
EFEMP2	O95967	EGF-containing fibulin-like extracellular matrix protein 2 (Fibulin-4) (FIBL-4) (Protein UPH1)	EFEMP2/FBLN4/UNQ200/PRO226	Homo sapiens	443	SIGNAL 1..25; /evidence=ECO:0000255	-	PS00010;PS01186;PS50026;PS01187;	IPR026823;IPR026824;IPR001881;IPR013032;IPR000742;IPR000152;IPR018097;IPR009030;	Y	BM	5
ELANE	P08246	Neutrophil elastase (EC 3.4.21.37) (Bone marrow serine protease) (Elastase-2) (Human leukocyte elastase) (HLE) (Medullasin) (PMN elastase)	ELANE/ELA2	Homo sapiens	267	SIGNAL 1..27; /evidence=ECO:0000255	PR00722;	PS50240;PS00134;PS00135;	IPR009003;IPR001314;IPR001254;IPR018114;IPR033116;	Y	NN	5
ERBB2	P04626	Receptor tyrosine-protein kinase erbB-2 (EC 2.7.10.1) (Metastatic lymph node gene 19 protein) (MLN 19) (Proto-oncogene Neu) (Proto-oncogene c-ErbB-2) (Tyrosine kinase-type cell surface receptor HER2) (p185erbB2) (CD antigen CD340)	ERBB2/HER2/MLN19/NEU/NGL	Homo sapiens	1255	SIGNAL 1..22; /evidence=ECO:0000255	PR00109;	PS00107;PS50011;PS00109;	IPR006211;IPR006212;IPR032778;IPR009030;IPR011009;IPR000719;IPR017441;IPR000494;IPR036941;IPR001245;IPR008266;IPR020635;IPR016245;	Y	NN	5
F8	P00451	Coagulation factor VIII (Antihemophilic factor) (AHF) (Procoagulant component) [Cleaved into: Factor VIIIa heavy chain, 200 kDa isoform; Factor VIIIa heavy chain, 92 kDa isoform; Factor VIII B chain; Factor VIIIa light chain]	F8/F8C	Homo sapiens	2351	SIGNAL 1..19	-	PS01285;PS01286;PS50022;PS00079;	IPR001117;IPR011706;IPR011707;IPR033138;IPR008972;IPR000421;IPR024715;IPR014707;IPR008979;	Y	NN	5
IGF2	P01344	Insulin-like growth factor II (IGF-II) (Somatomedin-A) (T3M-11-derived growth factor) [Cleaved into: Insulin-like growth factor II; Insulin-like growth factor II Ala-25 Del; Preptin]	IGF2/PP1446	Homo sapiens	180	SIGNAL 1..24; /evidence=ECO:0000269|PubMed:658418, ECO:0000269|PubMed:7633596	PR02002;PR02006;PR00276;	PS00262;	IPR022334;IPR013576;IPR016179;IPR022350;IPR036438;IPR022353;IPR022352;	Y	NN	5
MAPK1	P28482	Mitogen-activated protein kinase 1 (MAP kinase 1) (MAPK 1) (EC 2.7.11.24) (ERT1) (Extracellular signal-regulated kinase 2) (ERK-2) (MAP kinase isoform p42) (p42-MAPK) (Mitogen-activated protein kinase 2) (MAP kinase 2) (MAPK 2)	MAPK1/ERK2/PRKM1/PRKM2	Homo sapiens	360	-	PR01770;	PS01351;PS00107;PS50011;PS00108;	IPR011009;IPR003527;IPR008349;IPR000719;IPR017441;IPR008271;	N	NN	5
MFAP4	P55083	Microfibril-associated glycoprotein 4	MFAP4	Homo sapiens	255	SIGNAL 1..21; /evidence=ECO:0000269|PubMed:15340161	-	PS51406;	IPR036056;IPR002181;	Y	NN	5
MMP10	P09238	Stromelysin-2 (SL-2) (EC 3.4.24.22) (Matrix metalloproteinase-10) (MMP-10) (Transin-2)	MMP10/STMY2	Homo sapiens	476	SIGNAL 1..17; /evidence=ECO:0000305	PR00138;	PS00546;PS00024;PS51642;PS00142;	IPR000585;IPR036375;IPR018487;IPR018486;IPR033739;IPR024079;IPR001818;IPR021190;IPR021158;IPR006026;IPR002477;IPR036365;	Y	NN	5
MMP15	P51511	Matrix metalloproteinase-15 (MMP-15) (EC 3.4.24.-) (Membrane-type matrix metalloproteinase 2) (MT-MMP 2) (MTMMP2) (Membrane-type-2 matrix metalloproteinase) (MT2-MMP) (MT2MMP) (SMCP-2)	MMP15	Homo sapiens	669	SIGNAL 1..41; /note=Or 45; /evidence=ECO:0000255	PR00138;	PS00546;PS00024;PS51642;PS00142;	IPR000585;IPR036375;IPR018487;IPR018486;IPR033739;IPR024079;IPR028729;IPR001818;IPR021190;IPR021805;IPR021158;IPR006026;IPR002477;IPR036365;	Y	NN	5
ORM1	P02763	Alpha-1-acid glycoprotein 1 (AGP 1) (Orosomucoid-1) (OMD 1)	ORM1/AGP1	Homo sapiens	201	SIGNAL 1..18; /evidence=ECO:0000269|PubMed:4711474	PR00708;	-	IPR001500;IPR012674;IPR000566;	Y	NN	5
ORM2	P19652	Alpha-1-acid glycoprotein 2 (AGP 2) (Orosomucoid-2) (OMD 2)	ORM2/AGP2	Homo sapiens	201	SIGNAL 1..18	PR00708;	-	IPR001500;IPR012674;IPR000566;	Y	NN	5
PIK3CA	P42336	Phosphatidylinositol 4,5-bisphosphate 3-kinase catalytic subunit alpha isoform (PI3-kinase subunit alpha) (PI3K-alpha) (PI3Kalpha) (PtdIns-3-kinase subunit alpha) (EC 2.7.1.153) (Phosphatidylinositol 4,5-bisphosphate 3-kinase 110 kDa catalytic subunit alpha) (PtdIns-3-kinase subunit p110-alpha) (p110alpha) (Phosphoinositide-3-kinase catalytic alpha polypeptide) (Serine/threonine protein kinase PI…	PIK3CA	Homo sapiens	1068	-	-	PS00915;PS00916;PS50290;PS51544;PS51547;PS51546;PS51545;	IPR016024;IPR011009;IPR000403;IPR036940;IPR018936;IPR001263;IPR003113;IPR002420;IPR000341;IPR008290;IPR037704;IPR015433;IPR029071;	N	NN	5
PIK3R1	P27986	Phosphatidylinositol 3-kinase regulatory subunit alpha (PI3-kinase regulatory subunit alpha) (PI3K regulatory subunit alpha) (PtdIns-3-kinase regulatory subunit alpha) (Phosphatidylinositol 3-kinase 85 kDa regulatory subunit alpha) (PI3-kinase subunit p85-alpha) (PtdIns-3-kinase regulatory subunit p85-alpha)	PIK3R1/GRB1	Homo sapiens	724	-	PR00401;	PS50238;PS50001;PS50002;	IPR032498;IPR035591;IPR035020;IPR035022;IPR008936;IPR000198;IPR000980;IPR036860;IPR036028;IPR001452;	N	NN	5
PLEC	Q15149	Plectin (PCN) (PLTN) (Hemidesmosomal protein 1) (HD1) (Plectin-1)	PLEC/PLEC1	Homo sapiens	4684	-	-	PS00019;PS00020;PS50021;PS50002;	IPR001589;IPR001715;IPR036872;IPR041615;IPR041573;IPR035915;IPR030269;IPR001101;IPR005326;IPR001452;IPR018159;IPR036388;	N	NN	5
PPBP	P02775	Platelet basic protein (PBP) (C-X-C motif chemokine 7) (Leukocyte-derived growth factor) (LDGF) (Macrophage-derived growth factor) (MDGF) (Small-inducible cytokine B7) [Cleaved into: Connective tissue-activating peptide III (CTAP-III) (LA-PF4) (Low-affinity platelet factor IV); TC-2; Connective tissue-activating peptide III(1-81) (CTAP-III(1-81)); Beta-thromboglobulin (Beta-TG); Neutrophil-activa…	PPBP/CTAP3/CXCL7/SCYB7/TGB1/THBGB1	Homo sapiens	128	SIGNAL 1..34; /evidence=ECO:0000269|PubMed:15340161, ECO:0000269|PubMed:2423119	PR00437;	PS00471;	IPR001089;IPR018048;IPR001811;IPR033899;IPR036048;	Y	NN	5
RHOA	P61586	Transforming protein RhoA (EC 3.6.5.2) (Rho cDNA clone 12) (h12)	RHOA/ARH12/ARHA/RHO12	Homo sapiens	193	-	-	PS51420;	IPR027417;IPR005225;IPR001806;IPR003578;	N	NN	5
SERPINE1	P05121	Plasminogen activator inhibitor 1 (PAI) (PAI-1) (Endothelial plasminogen activator inhibitor) (Serpin E1)	SERPINE1/PAI1/PLANH1	Homo sapiens	402	SIGNAL 1..23	-	PS00284;	IPR023795;IPR023796;IPR000215;IPR036186;IPR042178;IPR042185;	Y	NN	5
STAT3	P40763	Signal transducer and activator of transcription 3 (Acute-phase response factor)	STAT3/APRF	Homo sapiens	770	-	-	PS50001;	IPR008967;IPR000980;IPR036860;IPR001217;IPR035855;IPR036535;IPR013800;IPR015988;IPR013801;IPR012345;IPR013799;	N	NN	5
VTN	P04004	Vitronectin (VN) (S-protein) (Serum-spreading factor) (V75) [Cleaved into: Vitronectin V65 subunit; Vitronectin V10 subunit; Somatomedin-B]	VTN	Homo sapiens	478	SIGNAL 1..19; /evidence=ECO:0000269|PubMed:631332, ECO:0000269|PubMed:7522053	PR00022;	PS00024;PS51642;PS00524;PS50958;	IPR000585;IPR036375;IPR018487;IPR018486;IPR036024;IPR020436;IPR001212;	Y	BM	5
ADAM17	P78536	Disintegrin and metalloproteinase domain-containing protein 17 (ADAM 17) (EC 3.4.24.86) (Snake venom-like protease) (TNF-alpha convertase) (TNF-alpha-converting enzyme) (CD antigen CD156b)	ADAM17/CSVP/TACE	Homo sapiens	824	SIGNAL 1..17; /evidence=ECO:0000250|UniProtKB:Q9Z1K9	-	PS50215;PS50214;PS00142;	IPR034025;IPR032029;IPR001762;IPR036436;IPR024079;IPR001590;IPR002870;	Y	BM	4
CCL2	P13500	C-C motif chemokine 2 (HC11) (Monocyte chemoattractant protein 1) (Monocyte chemotactic and activating factor) (MCAF) (Monocyte chemotactic protein 1) (MCP-1) (Monocyte secretory protein JE) (Small-inducible cytokine A2)	CCL2/MCP1/SCYA2	Homo sapiens	99	SIGNAL 1..23; /evidence=ECO:0000269|PubMed:2648385	-	PS00472;	IPR039809;IPR000827;IPR001811;IPR036048;	Y	NN	4
CTNNB1	P35222	Catenin beta-1 (Beta-catenin)	CTNNB1/CTNNB/OK/SW-cl.35/PRO2286	Homo sapiens	781	-	PR01869;	PS50176;	IPR011989;IPR016024;IPR000225;IPR013284;	N	NN	4
CTSL	P07711	Cathepsin L1 (EC 3.4.22.15) (Cathepsin L) (Major excreted protein) (MEP) [Cleaved into: Cathepsin L1 heavy chain; Cathepsin L1 light chain]	CTSL/CTSL1	Homo sapiens	333	SIGNAL 1..17; /evidence=ECO:0000250|UniProtKB:P07154	PR00705;	PS00640;PS00139;PS00639;	IPR038765;IPR025661;IPR000169;IPR025660;IPR000668;IPR039417;IPR013201;	Y	NN	4
CXCL8	P10145	Interleukin-8 (IL-8) (C-X-C motif chemokine 8) (Chemokine (C-X-C motif) ligand 8) (Emoctakin) (Granulocyte chemotactic protein 1) (GCP-1) (Monocyte-derived neutrophil chemotactic factor) (MDNCF) (Monocyte-derived neutrophil-activating peptide) (MONAP) (Neutrophil-activating protein 1) (NAP-1) (Protein 3-10C) (T-cell chemotactic factor) [Cleaved into: MDNCF-a (GCP/IL-8 protein IV) (IL8/NAP1 form I…	CXCL8/IL8	Homo sapiens	99	SIGNAL 1..20; /evidence=ECO:0000269|PubMed:2145175, ECO:0000269|PubMed:2523801, ECO:0000269|PubMed:2648135	PR00437;	PS00471;	IPR001089;IPR018048;IPR001811;IPR033899;IPR028469;IPR036048;	Y	NN	4
DST	Q03001	Dystonin (230 kDa bullous pemphigoid antigen) (230/240 kDa bullous pemphigoid antigen) (Bullous pemphigoid antigen 1) (BPA) (Bullous pemphigoid antigen) (Dystonia musculorum protein) (Hemidesmosomal plaque protein)	DST/BP230/BP240/BPAG1/DMH/DT/KIAA0728	Homo sapiens	7570	-	-	PS00019;PS00020;PS50021;PS00018;PS50222;PS51460;PS50002;	IPR001589;IPR001715;IPR036872;IPR041615;IPR041573;IPR029926;IPR011992;IPR018247;IPR002048;IPR003108;IPR036534;IPR035915;IPR001101;IPR001452;IPR018159;IPR002017;	N	BM	4
GPC1	P35052	Glypican-1 [Cleaved into: Secreted glypican-1]	GPC1	Homo sapiens	558	SIGNAL 1..23; /evidence=ECO:0000269|PubMed:2148568	-	PS01207;	IPR001863;IPR015502;IPR019803;	Y	NN	4
GPC4	O75487	Glypican-4 (K-glypican) [Cleaved into: Secreted glypican-4]	GPC4/UNQ474/PRO937	Homo sapiens	556	SIGNAL 1..18; /evidence=ECO:0000255	-	PS01207;	IPR001863;IPR031180;IPR019803;	Y	NN	4
HMCN1	Q96RW7	Hemicentin-1 (Fibulin-6) (FIBL-6)	HMCN1/FIBL6	Homo sapiens	5635	SIGNAL 1..21; /evidence=ECO:0000255	-	PS00010;PS01186;PS50026;PS01187;PS50835;PS50993;PS50092;	IPR026823;IPR001881;IPR013032;IPR000742;IPR000152;IPR018097;IPR006605;IPR009017;IPR009030;IPR007110;IPR036179;IPR013783;IPR013098;IPR003599;IPR003598;IPR013106;IPR000884;IPR036383;IPR036465;	Y	BM	4
ITGAM	P11215	Integrin alpha-M (CD11 antigen-like family member B) (CR-3 alpha chain) (Cell surface glycoprotein MAC-1 subunit alpha) (Leukocyte adhesion receptor MO1) (Neutrophil adherence receptor) (CD antigen CD11b)	ITGAM/CD11B/CR3A	Homo sapiens	1152	SIGNAL 1..16; /evidence=ECO:0000269|PubMed:3539202	PR01185;	PS51470;PS00242;PS50234;	IPR013517;IPR013519;IPR000413;IPR013649;IPR018184;IPR028994;IPR032695;IPR002035;IPR036465;	Y	NN	4
ITGB2	P05107	Integrin beta-2 (Cell surface adhesion glycoproteins LFA-1/CR3/p150,95 subunit beta) (Complement receptor C3 subunit beta) (CD antigen CD18)	ITGB2/CD18/MFI7	Homo sapiens	769	SIGNAL 1..22	PR01186;	PS00022;PS01186;PS00243;	IPR033760;IPR015812;IPR015439;IPR014836;IPR037076;IPR012896;IPR036349;IPR002369;IPR032695;IPR016201;IPR036465;	Y	NN	4
ITGB7	P26010	Integrin beta-7 (Gut homing receptor beta subunit)	ITGB7	Homo sapiens	798	SIGNAL 1..19; /evidence=ECO:0000269|PubMed:1542691, ECO:0000269|PubMed:1750505	PR01186;	PS00022;PS01186;PS00243;	IPR013111;IPR033760;IPR015812;IPR015437;IPR014836;IPR012896;IPR036349;IPR002369;IPR032695;IPR016201;IPR036465;	Y	NN	4
ITGB8	P26012	Integrin beta-8	ITGB8	Homo sapiens	769	SIGNAL 1..42; /evidence=ECO:0000255	PR01186;	PS00022;PS01186;PS00243;	IPR013032;IPR013111;IPR033760;IPR015812;IPR015442;IPR002369;IPR032695;IPR016201;IPR036465;	Y	NN	4
LYZ	P61626	Lysozyme C (EC 3.2.1.17) (1,4-beta-N-acetylmuramidase C)	LYZ/LZM	Homo sapiens	148	SIGNAL 1..18; /evidence=ECO:0000269|PubMed:11946553, ECO:0000269|PubMed:11946554, ECO:0000269|PubMed:25946035, ECO:0000269|PubMed:5168859, ECO:0000269|PubMed:5284421	PR00137;PR00135;	PS00128;PS51348;	IPR001916;IPR019799;IPR000974;IPR023346;IPR030056;	Y	NN	4
MFAP1	P55081	Microfibrillar-associated protein 1 (Spliceosome B complex protein MFAP1)	MFAP1	Homo sapiens	439	-	-	-	IPR033194;IPR009730;	N	NN	4
MFAP3	P55082	Microfibril-associated glycoprotein 3	MFAP3	Homo sapiens	362	SIGNAL 1..18; /evidence=ECO:0000255	-	PS50835;	IPR007110;IPR036179;IPR013783;IPR003599;IPR003598;IPR013151;IPR039696;	Y	NN	4
MMP11	P24347	Stromelysin-3 (SL-3) (ST3) (EC 3.4.24.-) (Matrix metalloproteinase-11) (MMP-11)	MMP11/STMY3	Homo sapiens	488	SIGNAL 1..31; /evidence=ECO:0000255	PR00138;	PS00546;PS00024;PS51642;PS00142;	IPR000585;IPR036375;IPR018487;IPR018486;IPR033739;IPR024079;IPR001818;IPR021190;IPR021158;IPR006026;IPR028705;	Y	NN	4
MMP19	Q99542	Matrix metalloproteinase-19 (MMP-19) (EC 3.4.24.-) (Matrix metalloproteinase RASI) (Matrix metalloproteinase-18) (MMP-18)	MMP19/MMP18/RASI	Homo sapiens	508	SIGNAL 1..18; /evidence=ECO:0000255	PR00138;	PS51642;PS00142;	IPR000585;IPR036375;IPR018487;IPR033739;IPR024079;IPR028724;IPR001818;IPR021190;IPR006026;IPR002477;IPR036365;	Y	NN	4
MMP8	P22894	Neutrophil collagenase (EC 3.4.24.34) (Matrix metalloproteinase-8) (MMP-8) (PMNL collagenase) (PMNL-CL)	MMP8/CLG1	Homo sapiens	467	SIGNAL 1..20; /evidence=ECO:0000269|PubMed:1662606, ECO:0000269|PubMed:2159879	PR00138;	PS00546;PS00024;PS51642;PS00142;	IPR000585;IPR036375;IPR018487;IPR018486;IPR033739;IPR024079;IPR001818;IPR021190;IPR021158;IPR006026;IPR002477;IPR036365;IPR036366;	Y	NN	4
NHLRC2	Q8NBF2	NHL repeat-containing protein 2	NHLRC2	Homo sapiens	726	-	-	PS51125;PS51352;	IPR011042;IPR001258;IPR013017;IPR012336;IPR036249;IPR013766;	N	NN	4
PLAU	P00749	Urokinase-type plasminogen activator (U-plasminogen activator) (uPA) (EC 3.4.21.73) [Cleaved into: Urokinase-type plasminogen activator long chain A; Urokinase-type plasminogen activator short chain A; Urokinase-type plasminogen activator chain B]	PLAU	Homo sapiens	431	SIGNAL 1..20; /evidence=ECO:0000269|PubMed:2023947, ECO:0000269|PubMed:6754569	PR00722;	PS00022;PS50026;PS00021;PS50070;PS50240;PS00134;PS00135;	IPR013032;IPR000742;IPR000001;IPR013806;IPR018056;IPR038178;IPR009003;IPR001314;IPR001254;IPR018114;IPR033116;IPR034814;	Y	NN	4
PLAUR	Q03405	Urokinase plasminogen activator surface receptor (U-PAR) (uPAR) (Monocyte activation antigen Mo3) (CD antigen CD87)	PLAUR/MO3/UPAR	Homo sapiens	335	SIGNAL 1..22; /evidence=ECO:0000269|PubMed:1689240	-	PS00983;	IPR018363;IPR016054;IPR033084;	Y	NN	4
POSTN	Q15063	Periostin (PN) (Osteoblast-specific factor 2) (OSF-2)	POSTN/OSF2	Homo sapiens	836	SIGNAL 1..21; /evidence=ECO:0000255	-	PS51041;PS50213;	IPR011489;IPR036378;IPR000782;IPR016666;	Y	BM	4
PRKCA	P17252	Protein kinase C alpha type (PKC-A) (PKC-alpha) (EC 2.7.11.13)	PRKCA/PKCA/PRKACA	Homo sapiens	672	-	PR00360;PR00008;	PS51285;PS50004;PS00107;PS50011;PS00108;PS00479;PS50081;	IPR000961;IPR000008;IPR035892;IPR034663;IPR020454;IPR011009;IPR002219;IPR017892;IPR000719;IPR017441;IPR014375;IPR008271;	N	NN	4
RECK	O95980	Reversion-inducing cysteine-rich protein with Kazal motifs (hRECK) (Suppressor of tumorigenicity 15 protein)	RECK/ST15	Homo sapiens	971	SIGNAL 1..22; /evidence=ECO:0000255	-	PS00282;PS51465;	IPR002350;IPR036058;IPR039016;	Y	BM	4
SDC3	O75056	Syndecan-3 (SYND3)	SDC3/KIAA0468	Homo sapiens	442	-	-	PS00964;	IPR003585;IPR001050;IPR031194;IPR027789;IPR030479;	N	NN	4
SV2B	Q7L1I2	Synaptic vesicle glycoprotein 2B	SV2B/KIAA0735	Homo sapiens	683	-	-	PS50850;	IPR001646;IPR011701;IPR020846;IPR005828;IPR036259;IPR005829;IPR022308;	N	NN	4
TEK	Q02763	Angiopoietin-1 receptor (EC 2.7.10.1) (Endothelial tyrosine kinase) (Tunica interna endothelial cell kinase) (Tyrosine kinase with Ig and EGF homology domains-2) (Tyrosine-protein kinase receptor TEK) (Tyrosine-protein kinase receptor TIE-2) (hTIE2) (p140 TEK) (CD antigen CD202b)	TEK/TIE2/VMCM/VMCM1	Homo sapiens	1124	SIGNAL 1..22; /evidence=ECO:0000269|PubMed:15340161	PR00109;	PS00022;PS01186;PS50026;PS50853;PS50835;PS00107;PS50011;PS00109;	IPR013032;IPR000742;IPR003961;IPR036116;IPR007110;IPR036179;IPR013783;IPR011009;IPR000719;IPR017441;IPR001245;IPR018941;IPR008266;IPR020635;	Y	NN	4
TIMP4	Q99727	Metalloproteinase inhibitor 4 (Tissue inhibitor of metalloproteinases 4) (TIMP-4)	TIMP4	Homo sapiens	224	SIGNAL 1..29; /evidence=ECO:0000255	-	PS50189;PS00288;	IPR001134;IPR001820;IPR008993;IPR015614;IPR027465;IPR030490;	Y	NN	4
TP53	P04637	Cellular tumor antigen p53 (Antigen NY-CO-13) (Phosphoprotein p53) (Tumor suppressor p53)	TP53/P53	Homo sapiens	393	-	PR00386;	PS00348;	IPR008967;IPR012346;IPR011615;IPR040926;IPR036674;IPR010991;IPR013872;IPR002117;	N	NN	4
USH2A	O75445	Usherin (Usher syndrome type IIa protein) (Usher syndrome type-2A protein)	USH2A	Homo sapiens	5202	SIGNAL 1..31; /evidence=ECO:0000255	-	PS00022;PS01248;PS50027;PS50853;PS50025;PS51117;	IPR013320;IPR003961;IPR036116;IPR013783;IPR006558;IPR002049;IPR001791;IPR008211;IPR038684;IPR026915;	Y	BM	4
VWF	P04275	von Willebrand factor (vWF) [Cleaved into: von Willebrand antigen 2 (von Willebrand antigen II)]	VWF/F8VWF	Homo sapiens	2813	SIGNAL 1..22; /evidence=ECO:0000269|PubMed:3495266	-	PS01185;PS01225;PS50234;PS01208;PS50184;PS51233;	IPR006207;IPR036084;IPR002919;IPR014853;IPR037578;IPR032361;IPR002035;IPR001007;IPR001846;IPR036465;	Y	NN	4
YWHAB	P31946	14-3-3 protein beta/alpha (Protein 1054) (Protein kinase C inhibitor protein 1) (KCIP-1) [Cleaved into: 14-3-3 protein beta/alpha, N-terminally processed]	YWHAB	Homo sapiens	246	-	PR00305;	PS00796;PS00797;	IPR000308;IPR023409;IPR036815;IPR023410;	N	NN	4
YWHAZ	P63104	14-3-3 protein zeta/delta (Protein kinase C inhibitor protein 1) (KCIP-1)	YWHAZ	Homo sapiens	245	-	PR00305;	PS00796;PS00797;	IPR000308;IPR023409;IPR036815;IPR023410;	N	NN	4
ZEB1	P37275	Zinc finger E-box-binding homeobox 1 (NIL-2-A zinc finger protein) (Negative regulator of IL2) (Transcription factor 8) (TCF-8)	ZEB1/AREB6/TCF8	Homo sapiens	1124	-	-	PS00028;PS50157;	IPR008598;IPR009057;IPR001356;IPR036236;IPR013087;	N	NN	4
A1BG	P04217	Alpha-1B-glycoprotein (Alpha-1-B glycoprotein)	A1BG	Homo sapiens	495	SIGNAL 1..21; /evidence=ECO:0000269|PubMed:3458201	-	PS50835;	IPR016332;IPR007110;IPR036179;IPR013783;IPR003599;IPR003598;	Y	NN	3
ACTN1	P12814	Alpha-actinin-1 (Alpha-actinin cytoskeletal isoform) (F-actin cross-linking protein) (Non-muscle alpha-actinin-1)	ACTN1	Homo sapiens	892	-	-	PS00019;PS00020;PS50021;PS00018;PS50222;	IPR001589;IPR026921;IPR001715;IPR036872;IPR011992;IPR014837;IPR018247;IPR002048;IPR018159;IPR002017;	N	NN	3
ACTN2	P35609	Alpha-actinin-2 (Alpha-actinin skeletal muscle isoform 2) (F-actin cross-linking protein)	ACTN2	Homo sapiens	894	-	-	PS00019;PS00020;PS50021;PS50222;	IPR001589;IPR001715;IPR036872;IPR011992;IPR014837;IPR002048;IPR018159;IPR002017;	N	NN	3
ACTN4	O43707	Alpha-actinin-4 (Non-muscle alpha-actinin 4)	ACTN4	Homo sapiens	911	-	-	PS00019;PS00020;PS50021;PS00018;PS50222;	IPR001589;IPR001715;IPR036872;IPR011992;IPR014837;IPR018247;IPR002048;IPR018159;IPR002017;	N	NN	3
APCS	P02743	Serum amyloid P-component (SAP) (9.5S alpha-1-glycoprotein) [Cleaved into: Serum amyloid P-component(1-203)]	APCS/PTX2	Homo sapiens	223	SIGNAL 1..19; /evidence=ECO:0000269|PubMed:4055725, ECO:0000269|PubMed:81686	PR00895;	PS00289;PS51828;	IPR013320;IPR030476;IPR001759;	Y	NN	3
APOOL	Q6UXV4	MICOS complex subunit MIC27 (Apolipoprotein O-like) (Protein FAM121A)	APOOL/CXorf33/FAM121A/MIC27/UNQ8193/PRO23204	Homo sapiens	268	-	-	-	IPR019166;IPR033182;	N	NN	3
B2M	P61769	Beta-2-microglobulin [Cleaved into: Beta-2-microglobulin form pI 5.3]	B2M/CDABP0092/HDCMA22P	Homo sapiens	119	SIGNAL 1..20; /evidence=ECO:0000269|PubMed:1336137, ECO:0000269|PubMed:25946035, ECO:0000269|PubMed:3532124, ECO:0000269|PubMed:4586824, ECO:0000269|PubMed:8084451	-	PS50835;PS00290;	IPR015707;IPR007110;IPR036179;IPR013783;IPR003006;IPR003597;	Y	NN	3
BCAR1	P56945	Breast cancer anti-estrogen resistance protein 1 (CRK-associated substrate) (Cas scaffolding protein family member 1) (p130cas)	BCAR1/CAS/CASS1/CRKAS	Homo sapiens	870	-	PR00452;	PS50002;	IPR028848;IPR035745;IPR021901;IPR037362;IPR014928;IPR038319;IPR036028;IPR001452;	N	NN	3
CASP3	P42574	Caspase-3 (CASP-3) (EC 3.4.22.56) (Apopain) (Cysteine protease CPP32) (CPP-32) (Protein Yama) (SREBP cleavage activity 1) (SCA-1) [Cleaved into: Caspase-3 subunit p17; Caspase-3 subunit p12]	CASP3/CPP32	Homo sapiens	277	-	PR00376;	PS01122;PS01121;PS50207;PS50208;	IPR029030;IPR033139;IPR016129;IPR002398;IPR002138;IPR001309;IPR015917;	N	NN	3
CASP7	P55210	Caspase-7 (CASP-7) (EC 3.4.22.60) (Apoptotic protease Mch-3) (CMH-1) (ICE-like apoptotic protease 3) (ICE-LAP3) [Cleaved into: Caspase-7 subunit p20; Caspase-7 subunit p11]	CASP7/MCH3	Homo sapiens	303	-	PR00376;	PS01122;PS01121;PS50207;PS50208;	IPR015471;IPR029030;IPR033139;IPR016129;IPR002398;IPR002138;IPR001309;IPR015917;	N	NN	3
CD36	P16671	Platelet glycoprotein 4 (Fatty acid translocase) (FAT) (Glycoprotein IIIb) (GPIIIB) (Leukocyte differentiation antigen CD36) (PAS IV) (PAS-4) (Platelet collagen receptor) (Platelet glycoprotein IV) (GPIV) (Thrombospondin receptor) (CD antigen CD36)	CD36/GP3B/GP4	Homo sapiens	472	-	PR01610;PR01609;	-	IPR005428;IPR033076;IPR002159;	N	NN	3
CFD	P00746	Complement factor D (EC 3.4.21.46) (Adipsin) (C3 convertase activator) (Properdin factor D)	CFD/DF/PFD	Homo sapiens	253	SIGNAL 1..20; /evidence=ECO:0000255	PR00722;	PS50240;PS00134;PS00135;	IPR037561;IPR009003;IPR001314;IPR001254;IPR018114;IPR033116;	Y	NN	3
COL1A1	P02452	Collagen alpha-1(I) chain (Alpha-1 type I collagen)	COL1A1	Homo sapiens	1464	SIGNAL 1..22	-	PS51461;PS01208;PS50184;	IPR008160;IPR000885;IPR001007;	Y	NN	31
COL1A2	P08123	Collagen alpha-2(I) chain (Alpha-2 type I collagen)	COL1A2	Homo sapiens	1366	SIGNAL 1..22; /evidence=ECO:0000250|UniProtKB:P02466	-	PS51461;	IPR008160;IPR000885;	Y	NN	29
COL3A1	P02461	Collagen alpha-1(III) chain	COL3A1	Homo sapiens	1466	SIGNAL 1..23	-	PS51461;PS01208;PS50184;	IPR008160;IPR000885;IPR001007;	Y	NN	28
CLU	P10909	Clusterin (Aging-associated gene 4 protein) (Apolipoprotein J) (Apo-J) (Complement cytolysis inhibitor) (CLI) (Complement-associated protein SP-40,40) (Ku70-binding protein 1) (NA1/NA2) (Sulfated glycoprotein 2) (SGP-2) (Testosterone-repressed prostate message 2) (TRPM-2) [Cleaved into: Clusterin beta chain (ApoJalpha) (Complement cytolysis inhibitor a chain); Clusterin alpha chain (ApoJbeta) (Co…	CLU/APOJ/CLI/KUB1/AAG4	Homo sapiens	449	SIGNAL 1..22; /evidence=ECO:0000269|PubMed:1903064, ECO:0000269|PubMed:2387851, ECO:0000269|PubMed:2601725, ECO:0000269|PubMed:2780565, ECO:0000269|PubMed:3154963, ECO:0000269|PubMed:8328966	-	PS00492;PS00493;	IPR016016;IPR000753;IPR016015;IPR033986;IPR016014;	Y	NN	3
CSPG5	O95196	Chondroitin sulfate proteoglycan 5 (Acidic leucine-rich EGF-like domain-containing brain protein) (Neuroglycan C)	CSPG5/CALEB/NGC	Homo sapiens	566	SIGNAL 1..30; /evidence=ECO:0000255	-	-	IPR042382;IPR010555;IPR009505;	Y	NN	3
CTSB	P07858	Cathepsin B (EC 3.4.22.1) (APP secretase) (APPS) (Cathepsin B1) [Cleaved into: Cathepsin B light chain; Cathepsin B heavy chain]	CTSB/CPSB	Homo sapiens	339	SIGNAL 1..17; /evidence=ECO:0000255	PR00705;	PS00640;PS00139;PS00639;	IPR038765;IPR025661;IPR000169;IPR025660;IPR000668;IPR012599;	Y	NN	3
CTSD	P07339	Cathepsin D (EC 3.4.23.5) [Cleaved into: Cathepsin D light chain; Cathepsin D heavy chain]	CTSD/CPSD	Homo sapiens	412	SIGNAL 1..20; /evidence=ECO:0000255	PR00792;	PS00141;PS51767;	IPR001461;IPR001969;IPR012848;IPR033144;IPR033121;IPR021109;	Y	NN	3
CTSK	P43235	Cathepsin K (EC 3.4.22.38) (Cathepsin O) (Cathepsin O2) (Cathepsin X)	CTSK/CTSO/CTSO2	Homo sapiens	329	SIGNAL 1..15; /evidence=ECO:0000255	PR00705;	PS00640;PS00139;PS00639;	IPR038765;IPR025661;IPR000169;IPR025660;IPR000668;IPR015644;IPR039417;IPR013201;	Y	NN	3
CTSV	O60911	Cathepsin L2 (EC 3.4.22.43) (Cathepsin U) (Cathepsin V)	CTSV/CATL2/CTSL2/CTSU/UNQ268/PRO305	Homo sapiens	334	SIGNAL 1..17; /evidence=ECO:0000255	PR00705;	PS00640;PS00139;PS00639;	IPR038765;IPR025661;IPR000169;IPR025660;IPR000668;IPR039417;IPR013201;	Y	NN	3
ERBB3	P21860	Receptor tyrosine-protein kinase erbB-3 (EC 2.7.10.1) (Proto-oncogene-like protein c-ErbB-3) (Tyrosine kinase-type cell surface receptor HER3)	ERBB3/HER3	Homo sapiens	1342	SIGNAL 1..19; /evidence=ECO:0000255	PR00109;	PS50011;	IPR006211;IPR006212;IPR032778;IPR009030;IPR011009;IPR000719;IPR000494;IPR036941;IPR001245;IPR016245;	Y	NN	3
F13A1	P00488	Coagulation factor XIII A chain (Coagulation factor XIIIa) (EC 2.3.2.13) (Protein-glutamine gamma-glutamyltransferase A chain) (Transglutaminase A chain)	F13A1/F13A	Homo sapiens	732	-	-	PS00547;	IPR034810;IPR013783;IPR014756;IPR038765;IPR002931;IPR036985;IPR023608;IPR013808;IPR008958;IPR036238;IPR001102;	N	NN	3
FAM49B	Q9NUQ9	Protein FAM49B (L1)	FAM49B/BM-009	Homo sapiens	324	-	-	-	IPR009828;IPR039789;	N	NN	3
FERMT3	Q86UX7	Fermitin family homolog 3 (Kindlin-3) (MIG2-like protein) (Unc-112-related protein 2)	FERMT3/KIND3/MIG2B/URP2	Homo sapiens	667	-	-	PS00661;PS50003;	IPR019749;IPR035963;IPR019748;IPR037843;IPR040790;IPR011993;IPR001849;IPR037837;	N	NN	3
FGB	P02675	Fibrinogen beta chain [Cleaved into: Fibrinopeptide B; Fibrinogen beta chain]	FGB	Homo sapiens	491	SIGNAL 1..30; /evidence=ECO:0000269|PubMed:420779, ECO:0000269|PubMed:936108, ECO:0000269|Ref.11, ECO:0000269|Ref.13	-	PS00514;PS51406;	IPR036056;IPR002181;IPR012290;IPR037580;IPR020837;	Y	NN	3
FIGF	O43915	Vascular endothelial growth factor D (VEGF-D) (c-Fos-induced growth factor) (FIGF)	VEGFD/FIGF	Homo sapiens	354	SIGNAL 1..21; /evidence=ECO:0000255	-	PS00249;PS50278;	IPR029034;IPR023581;IPR000072;	Y	NN	3
FRAS1	Q86XX4	Extracellular matrix protein FRAS1	FRAS1/KIAA1500	Homo sapiens	4008	SIGNAL 1..26; /evidence=ECO:0000255	-	PS51854;PS01208;PS50184;	IPR038081;IPR003644;IPR039005;IPR000742;IPR006212;IPR009030;IPR001007;	Y	BM	3
FREM2	Q5SZK8	FRAS1-related extracellular matrix protein 2 (ECM3 homolog)	FREM2	Homo sapiens	3169	SIGNAL 1..46; /evidence=ECO:0000255	-	PS51854;	IPR038081;IPR003644;IPR039005;	Y	BM	3
FRK	P42685	Tyrosine-protein kinase FRK (EC 2.7.10.2) (FYN-related kinase) (Nuclear tyrosine protein kinase RAK) (Protein-tyrosine kinase 5)	FRK/PTK5/RAK	Homo sapiens	505	-	PR00401;PR00452;PR00109;	PS00107;PS50011;PS00109;PS50001;PS50002;	IPR011009;IPR000719;IPR017441;IPR001245;IPR000980;IPR036860;IPR035805;IPR036028;IPR001452;IPR008266;IPR020635;	N	NN	3
FYN	P06241	Tyrosine-protein kinase Fyn (EC 2.7.10.2) (Proto-oncogene Syn) (Proto-oncogene c-Fyn) (Src-like kinase) (SLK) (p59-Fyn)	FYN	Homo sapiens	537	-	PR00401;PR00452;PR00109;	PS00107;PS50011;PS00109;PS50001;PS50002;	IPR035750;IPR011009;IPR000719;IPR017441;IPR001245;IPR000980;IPR036860;IPR036028;IPR001452;IPR008266;IPR020635;	N	NN	3
GGH	Q92820	Gamma-glutamyl hydrolase (EC 3.4.19.9) (Conjugase) (GH) (Gamma-Glu-X carboxypeptidase)	GGH	Homo sapiens	318	SIGNAL 1..24; /evidence=ECO:0000250	-	PS51275;	IPR029062;IPR015527;IPR011697;	Y	NN	3
GRN	P28799	Progranulin (PGRN) (Acrogranin) (Epithelin precursor) (Glycoprotein of 88 Kda) (GP88) (Glycoprotein 88) (Granulin precursor) (PC cell-derived growth factor) (PCDGF) (Proepithelin) (PEPI) [Cleaved into: Paragranulin; Granulin-1 (Granulin G); Granulin-2 (Granulin F); Granulin-3 (Epithelin-2) (Granulin B); Granulin-4 (Epithelin-1) (Granulin A); Granulin-5 (Granulin C); Granulin-6 (Granulin D); Granu…	GRN	Homo sapiens	593	SIGNAL 1..17; /evidence=ECO:0000255	-	PS00799;	IPR000118;IPR039036;IPR037277;	Y	NN	3
GTPBP2	Q9BX10	GTP-binding protein 2	GTPBP2	Homo sapiens	602	-	-	PS51722;	IPR035531;IPR027417;IPR000795;IPR009000;IPR009001;	N	NN	3
HBEGF	Q99075	Proheparin-binding EGF-like growth factor [Cleaved into: Heparin-binding EGF-like growth factor (HB-EGF) (HBEGF) (Diphtheria toxin receptor) (DT-R)]	HBEGF/DTR/DTS/HEGFL	Homo sapiens	208	SIGNAL 1..19; /evidence=ECO:0000255	-	PS00022;PS01186;PS50026;	IPR013032;IPR000742;	Y	NN	3
HP	P00738	Haptoglobin (Zonulin) [Cleaved into: Haptoglobin alpha chain; Haptoglobin beta chain]	HP	Homo sapiens	406	SIGNAL 1..18; /evidence=ECO:0000269|PubMed:6997877	PR00722;	PS50923;PS50240;	IPR009003;IPR001314;IPR035976;IPR000436;IPR001254;	Y	NN	3
HPSE	Q9Y251	Heparanase (EC 3.2.1.166) (Endo-glucoronidase) (Heparanase-1) (Hpa1) [Cleaved into: Heparanase 8 kDa subunit; Heparanase 50 kDa subunit]	HPSE/HEP/HPA/HPA1/HPR1/HPSE1/HSE1	Homo sapiens	543	SIGNAL 1..35; /evidence=ECO:0000269|PubMed:12713442	-	-	IPR005199;IPR017853;	Y	NN	3
HRG	P04196	Histidine-rich glycoprotein (Histidine-proline-rich glycoprotein) (HPRG)	HRG	Homo sapiens	525	SIGNAL 1..18; /evidence=ECO:0000269|PubMed:1459097	-	-	IPR000010;	Y	NN	3
IGF1R	P08069	Insulin-like growth factor 1 receptor (EC 2.7.10.1) (Insulin-like growth factor I receptor) (IGF-I receptor) (CD antigen CD221) [Cleaved into: Insulin-like growth factor 1 receptor alpha chain; Insulin-like growth factor 1 receptor beta chain]	IGF1R	Homo sapiens	1367	SIGNAL 1..30; /evidence=ECO:0000269|PubMed:2877871, ECO:0000269|PubMed:8257688	PR00109;	PS50853;PS00107;PS50011;PS00109;PS00239;	IPR003961;IPR036116;IPR006211;IPR006212;IPR009030;IPR013783;IPR011009;IPR000719;IPR017441;IPR000494;IPR036941;IPR001245;IPR008266;IPR020635;IPR016246;IPR002011;	Y	NN	3
IL13	P35225	Interleukin-13 (IL-13)	IL13/NC30	Homo sapiens	146	SIGNAL 1..24; /evidence=ECO:0000255	PR01929;	PS00838;	IPR009079;IPR020470;IPR001325;IPR018096;	Y	NN	3
INS	P01308	Insulin [Cleaved into: Insulin B chain; Insulin A chain]	INS	Homo sapiens	110	SIGNAL 1..24; /evidence=ECO:0000269|PubMed:14426955	PR00277;PR00276;	PS00262;	IPR004825;IPR016179;IPR036438;IPR022353;IPR022352;	Y	NN	3
ISLR	O14498	Immunoglobulin superfamily containing leucine-rich repeat protein	ISLR/UNQ189/PRO215	Homo sapiens	428	SIGNAL 1..18; /evidence=ECO:0000255	-	PS50835;PS51450;	IPR000483;IPR007110;IPR036179;IPR013783;IPR013098;IPR003598;IPR001611;IPR003591;IPR032675;	Y	NN	3
ITGA2B	P08514	Integrin alpha-IIb (GPalpha IIb) (GPIIb) (Platelet membrane glycoprotein IIb) (CD antigen CD41) [Cleaved into: Integrin alpha-IIb heavy chain; Integrin alpha-IIb light chain, form 1; Integrin alpha-IIb light chain, form 2]	ITGA2B/GP2B/ITGAB	Homo sapiens	1039	SIGNAL 1..31; /evidence=ECO:0000269|PubMed:1953640, ECO:0000269|PubMed:3534886, ECO:0000269|PubMed:8620874	PR01185;	PS51470;PS00242;	IPR013517;IPR013519;IPR000413;IPR013649;IPR018184;IPR028994;IPR032695;	Y	NN	3
JUP	P14923	Junction plakoglobin (Catenin gamma) (Desmoplakin III) (Desmoplakin-3)	JUP/CTNNG/DP3	Homo sapiens	745	-	PR01869;	PS50176;	IPR011989;IPR016024;IPR000225;IPR013284;IPR030461;	N	NN	3
L1CAM	P32004	Neural cell adhesion molecule L1 (N-CAM-L1) (NCAM-L1) (CD antigen CD171)	L1CAM/CAML1/MIC5	Homo sapiens	1257	SIGNAL 1..19; /evidence=ECO:0000269|PubMed:3136168	-	PS50853;PS50835;	IPR003961;IPR036116;IPR007110;IPR036179;IPR013783;IPR013098;IPR003599;IPR003598;IPR026966;	Y	NN	3
LACRT	Q9GZZ8	Extracellular glycoprotein lacritin	LACRT	Homo sapiens	138	SIGNAL 1..19; /evidence=ECO:0000269|PubMed:25946035	-	-	IPR033530;	Y	NN	3
LCN2	P80188	Neutrophil gelatinase-associated lipocalin (NGAL) (25 kDa alpha-2-microglobulin-related subunit of MMP-9) (Lipocalin-2) (Oncogene 24p3) (Siderocalin) (p25)	LCN2/HNL/NGAL	Homo sapiens	198	SIGNAL 1..20; /evidence=ECO:0000269|PubMed:7683678	PR01275;	PS00213;	IPR012674;IPR003087;IPR002345;IPR022272;IPR000566;	Y	NN	3
LEFTY2	O00292	Left-right determination factor 2 (Endometrial bleeding-associated factor) (Left-right determination factor A) (Protein lefty-2) (Protein lefty-A) (Transforming growth factor beta-4) (TGF-beta-4)	LEFTY2/EBAF/LEFTA/LEFTYA/TGFB4/PSEC0024	Homo sapiens	366	SIGNAL 1..21; /evidence=ECO:0000255	PR01427;	PS00250;PS51362;	IPR029034;IPR003942;IPR001839;IPR001111;IPR015615;IPR017948;	Y	NN	3
LOXL1	Q08397	Lysyl oxidase homolog 1 (EC 1.4.3.-) (Lysyl oxidase-like protein 1) (LOL)	LOXL1/LOXL	Homo sapiens	574	SIGNAL 1..25; /evidence=ECO:0000255	PR00074;	PS00926;	IPR001695;IPR019828;	Y	BM	3
LOXL3	P58215	Lysyl oxidase homolog 3 (EC 1.4.3.-) (EC 1.4.3.13) (Lysyl oxidase-like protein 3)	LOXL3/LOXL	Homo sapiens	753	SIGNAL 1..25; /evidence=ECO:0000255	PR00074;PR00258;	PS00926;PS00420;PS50287;	IPR001695;IPR019828;IPR001190;IPR017448;IPR036772;	Y	NN	3
LRP8	Q14114	Low-density lipoprotein receptor-related protein 8 (LRP-8) (Apolipoprotein E receptor 2)	LRP8/APOER2	Homo sapiens	963	SIGNAL 1..32; /evidence=ECO:0000255	PR00261;	PS00010;PS01186;PS50026;PS01187;PS01209;PS50068;PS51120;	IPR011042;IPR001881;IPR013032;IPR000742;IPR000152;IPR018097;IPR036055;IPR023415;IPR000033;IPR002172;	Y	NN	3
LTF	P02788	Lactotransferrin (Lactoferrin) (EC 3.4.21.-) (Growth-inhibiting protein 12) (Talalactoferrin) [Cleaved into: Lactoferricin-H (Lfcin-H); Kaliocin-1; Lactoferroxin-A; Lactoferroxin-B; Lactoferroxin-C]	LTF/GIG12/LF	Homo sapiens	710	SIGNAL 1..19; /evidence=ECO:0000269|PubMed:14573629	PR00422;	PS00205;PS00206;PS00207;PS51408;	IPR030684;IPR016357;IPR001156;IPR018195;	Y	NN	3
MAD2L1	Q13257	Mitotic spindle assembly checkpoint protein MAD2A (HsMAD2) (Mitotic arrest deficient 2-like protein 1) (MAD2-like protein 1)	MAD2L1/MAD2	Homo sapiens	205	-	-	PS50815;	IPR003511;IPR036570;	N	NN	3
MAGED2	Q9UNF1	Melanoma-associated antigen D2 (11B6) (Breast cancer-associated gene 1 protein) (BCG-1) (Hepatocellular carcinoma-associated protein JCL-1) (MAGE-D2 antigen)	MAGED2/BCG1	Homo sapiens	606	-	-	PS50838;	IPR037445;IPR041898;IPR041899;IPR028810;IPR002190;	N	NN	3
MAPK3	P27361	Mitogen-activated protein kinase 3 (MAP kinase 3) (MAPK 3) (EC 2.7.11.24) (ERT2) (Extracellular signal-regulated kinase 1) (ERK-1) (Insulin-stimulated MAP2 kinase) (MAP kinase isoform p44) (p44-MAPK) (Microtubule-associated protein 2 kinase) (p44-ERK1)	MAPK3/ERK1/PRKM3	Homo sapiens	379	-	PR01770;	PS01351;PS00107;PS50011;PS00108;	IPR011009;IPR003527;IPR008349;IPR000719;IPR017441;IPR008271;	N	NN	3
MMP16	P51512	Matrix metalloproteinase-16 (MMP-16) (EC 3.4.24.-) (MMP-X2) (Membrane-type matrix metalloproteinase 3) (MT-MMP 3) (MTMMP3) (Membrane-type-3 matrix metalloproteinase) (MT3-MMP) (MT3MMP)	MMP16/C8orf57/MMPX2	Homo sapiens	607	SIGNAL 1..31; /evidence=ECO:0000255	PR00138;	PS00546;PS00024;PS51642;PS00142;	IPR000585;IPR036375;IPR018487;IPR018486;IPR033739;IPR024079;IPR028697;IPR001818;IPR021190;IPR021805;IPR021158;IPR006026;IPR002477;IPR036365;	Y	NN	3
MMP17	Q9ULZ9	Matrix metalloproteinase-17 (MMP-17) (EC 3.4.24.-) (Membrane-type matrix metalloproteinase 4) (MT-MMP 4) (MTMMP4) (Membrane-type-4 matrix metalloproteinase) (MT4-MMP) (MT4MMP)	MMP17/MT4MMP	Homo sapiens	603	SIGNAL 1..35; /evidence=ECO:0000255	PR00138;	PS51642;PS00142;	IPR000585;IPR036375;IPR018487;IPR033739;IPR024079;IPR028726;IPR001818;IPR021190;IPR006026;IPR002477;IPR036365;	Y	BM	3
MMP25	Q9NPA2	Matrix metalloproteinase-25 (MMP-25) (EC 3.4.24.-) (Leukolysin) (Membrane-type matrix metalloproteinase 6) (MT-MMP 6) (MTMMP6) (Membrane-type-6 matrix metalloproteinase) (MT6-MMP) (MT6MMP)	MMP25/MMP20/MMPL1/MT6MMP	Homo sapiens	562	SIGNAL 1..21; /evidence=ECO:0000255	PR00138;	PS51642;PS00142;	IPR000585;IPR036375;IPR018487;IPR033739;IPR024079;IPR028733;IPR001818;IPR021190;IPR006026;IPR002477;	Y	NN	3
NCAN	O14594	Neurocan core protein (Chondroitin sulfate proteoglycan 3)	NCAN/CSPG3/NEUR	Homo sapiens	1321	SIGNAL 1..22; /evidence=ECO:0000255	PR01265;	PS00010;PS00615;PS50041;PS00022;PS01186;PS50026;PS01187;PS50835;PS01241;PS50963;PS50923;	IPR001304;IPR016186;IPR018378;IPR016187;IPR001881;IPR013032;IPR000742;IPR000152;IPR018097;IPR007110;IPR036179;IPR013783;IPR003599;IPR013106;IPR000538;IPR035976;IPR000436;	Y	NN	3
NEO1	Q92859	Neogenin (Immunoglobulin superfamily DCC subclass member 2)	NEO1/IGDCC2/NGN	Homo sapiens	1461	SIGNAL 1..33; /evidence=ECO:0000255	-	PS50853;PS50835;	IPR003961;IPR036116;IPR007110;IPR036179;IPR013783;IPR013098;IPR003599;IPR003598;IPR033024;IPR010560;	Y	NN	3
NRAS	P01111	GTPase NRas (Transforming protein N-Ras)	NRAS/HRAS1	Homo sapiens	189	-	-	PS51421;	IPR027417;IPR005225;IPR001806;IPR020849;	N	NN	3
OLA1	Q9NTK5	Obg-like ATPase 1 (DNA damage-regulated overexpressed in cancer 45) (DOC45) (GTP-binding protein 9)	OLA1/GTPBP9/PRO2455/PTD004	Homo sapiens	396	-	PR00326;	PS51710;PS51880;	IPR004396;IPR012675;IPR031167;IPR006073;IPR027417;IPR012676;IPR023192;IPR013029;IPR041706;	N	NN	3
PCYOX1L	Q8NBM8	Prenylcysteine oxidase-like (EC 1.8.3.-)	PCYOX1L/PSEC0105	Homo sapiens	494	SIGNAL 1..22; /evidence=ECO:0000269|PubMed:15340161	-	-	IPR036188;IPR010795;IPR017046;	Y	NN	3
PF4	P02776	Platelet factor 4 (PF-4) (C-X-C motif chemokine 4) (Iroplact) (Oncostatin-A) [Cleaved into: Platelet factor 4, short form (Endothelial cell growth inhibitor)]	PF4/CXCL4/SCYB4	Homo sapiens	101	SIGNAL 1..31; /evidence=ECO:0000269|PubMed:267922, ECO:0000269|PubMed:601757, ECO:0000269|PubMed:6445090, ECO:0000269|PubMed:7644496, ECO:0000269|PubMed:893407	PR00437;	PS00471;	IPR001089;IPR018048;IPR001811;IPR033899;IPR036048;IPR027222;	Y	NN	3
PLCG1	P19174	1-phosphatidylinositol 4,5-bisphosphate phosphodiesterase gamma-1 (EC 3.1.4.11) (PLC-148) (Phosphoinositide phospholipase C-gamma-1) (Phospholipase C-II) (PLC-II) (Phospholipase C-gamma-1) (PLC-gamma-1)	PLCG1/PLC1	Homo sapiens	1290	-	PR00390;PR00401;	PS50004;PS00018;PS50222;PS50003;PS50007;PS50008;PS50001;PS50002;	IPR000008;IPR035892;IPR011992;IPR018247;IPR002048;IPR011993;IPR001849;IPR001192;IPR016279;IPR028380;IPR035023;IPR035024;IPR017946;IPR035724;IPR000909;IPR001711;IPR000980;IPR036860;IPR036028;IPR001452;	N	NN	3
PMP22	Q01453	Peripheral myelin protein 22 (PMP-22) (Growth arrest-specific protein 3) (GAS-3)	PMP22/GAS3	Homo sapiens	160	-	PR01453;PR01458;	PS01221;PS01222;	IPR003936;IPR004031;IPR004032;	N	NN	3
PROS1	P07225	Vitamin K-dependent protein S	PROS1/PROS	Homo sapiens	676	SIGNAL 1..24	PR00001;	PS00010;PS00022;PS01186;PS50026;PS01187;PS00011;PS50998;PS50025;	IPR017857;IPR013320;IPR001881;IPR013032;IPR000742;IPR000152;IPR018097;IPR035972;IPR000294;IPR009030;IPR001791;IPR033189;	Y	NN	3
PTPN11	Q06124	Tyrosine-protein phosphatase non-receptor type 11 (EC 3.1.3.48) (Protein-tyrosine phosphatase 1D) (PTP-1D) (Protein-tyrosine phosphatase 2C) (PTP-2C) (SH-PTP2) (SHP-2) (Shp2) (SH-PTP3)	PTPN11/PTP2C/SHPTP2	Homo sapiens	593	-	PR00700;PR00401;	PS50001;PS00383;PS50056;PS50055;	IPR029021;IPR000242;IPR000980;IPR036860;IPR016130;IPR003595;IPR012152;IPR000387;	N	NN	3
PTPN6	P29350	Tyrosine-protein phosphatase non-receptor type 6 (EC 3.1.3.48) (Hematopoietic cell protein-tyrosine phosphatase) (Protein-tyrosine phosphatase 1C) (PTP-1C) (Protein-tyrosine phosphatase SHP-1) (SH-PTP1)	PTPN6/HCP/PTP1C	Homo sapiens	595	-	PR00700;PR00401;	PS50001;PS00383;PS50056;PS50055;	IPR029021;IPR000242;IPR000980;IPR036860;IPR016130;IPR003595;IPR012152;IPR000387;	N	NN	3
RPS27A	P62979	Ubiquitin-40S ribosomal protein S27a (Ubiquitin carboxyl extension protein 80) [Cleaved into: Ubiquitin; 40S ribosomal protein S27a (Small ribosomal subunit protein eS31)]	RPS27A/UBA80/UBCEP1	Homo sapiens	156	-	PR00348;	PS00299;PS50053;	IPR002906;IPR011332;IPR038582;IPR000626;IPR029071;IPR019954;IPR019956;	N	NN	3
RUNX2	Q13950	Runt-related transcription factor 2 (Acute myeloid leukemia 3 protein) (Core-binding factor subunit alpha-1) (CBF-alpha-1) (Oncogene AML-3) (Osteoblast-specific transcription factor 2) (OSF-2) (Polyomavirus enhancer-binding protein 2 alpha A subunit) (PEA2-alpha A) (PEBP2-alpha A) (SL3-3 enhancer factor 1 alpha A subunit) (SL3/AKV core-binding factor alpha A subunit)	RUNX2/AML3/CBFA1/OSF2/PEBP2A	Homo sapiens	521	-	PR00967;	PS51062;	IPR000040;IPR008967;IPR012346;IPR013524;IPR027384;IPR013711;IPR016554;	N	NN	3
SCCPDH	Q8NBX0	Saccharopine dehydrogenase-like oxidoreductase (EC 1.-.-.-)	SCCPDH/CGI-49	Homo sapiens	429	-	-	-	IPR036291;IPR005097;	N	NN	3
SERPINF2	P08697	Alpha-2-antiplasmin (Alpha-2-AP) (Alpha-2-plasmin inhibitor) (Alpha-2-PI) (Serpin F2)	SERPINF2/AAP/PLI	Homo sapiens	491	SIGNAL 1..27; /evidence=ECO:0000269|PubMed:1385210, ECO:0000269|PubMed:8484741	-	PS00284;	IPR033833;IPR023795;IPR023796;IPR000215;IPR036186;IPR042178;IPR042185;	Y	NN	3
SERPING1	P05155	Plasma protease C1 inhibitor (C1 Inh) (C1Inh) (C1 esterase inhibitor) (C1-inhibiting factor) (Serpin G1)	SERPING1/C1IN/C1NH	Homo sapiens	500	SIGNAL 1..22; /evidence=ECO:0000269|PubMed:6416294	-	PS00284;	IPR015553;IPR023795;IPR023796;IPR000215;IPR036186;IPR042178;IPR042185;	Y	NN	3
SFN	P31947	14-3-3 protein sigma (Epithelial cell marker protein 1) (Stratifin)	SFN/HME1	Homo sapiens	248	-	PR00305;	PS00796;PS00797;	IPR000308;IPR023409;IPR036815;IPR023410;IPR037435;	N	NN	3
SHC1	P29353	SHC-transforming protein 1 (SHC-transforming protein 3) (SHC-transforming protein A) (Src homology 2 domain-containing-transforming protein C1) (SH2 domain protein C1)	SHC1/SHC/SHCA	Homo sapiens	583	-	PR00401;PR00629;	PS01179;PS50001;	IPR011993;IPR006019;IPR006020;IPR000980;IPR036860;IPR029586;IPR035676;	N	NN	3
SHH	Q15465	Sonic hedgehog protein (SHH) (HHG-1) (Shh unprocessed N-terminal signaling and C-terminal autoprocessing domains) (ShhNC) [Cleaved into: Sonic hedgehog protein N-product (ShhN) (Shh N-terminal processed signaling domains) (ShhNp)]	SHH	Homo sapiens	462	SIGNAL 1..23; /evidence=ECO:0000269|PubMed:9593755	PR00632;	PS50817;	IPR001657;IPR001767;IPR009045;IPR000320;IPR003586;IPR003587;IPR036844;IPR006141;	Y	NN	3
SOX9	P48436	Transcription factor SOX-9	SOX9	Homo sapiens	509	-	-	PS50118;	IPR009071;IPR036910;IPR029548;IPR022151;	N	NN	3
SRGN	P10124	Serglycin (Hematopoietic proteoglycan core protein) (Platelet proteoglycan core protein) (P.PG) (Secretory granule proteoglycan core protein)	SRGN/PRG/PRG1	Homo sapiens	158	SIGNAL 1..27; /evidence=ECO:0000269|PubMed:3214420, ECO:0000269|PubMed:3402609	-	-	IPR007455;	Y	NN	3
STAT6	P42226	Signal transducer and activator of transcription 6 (IL-4 Stat)	STAT6	Homo sapiens	847	-	-	PS50001;	IPR008967;IPR000980;IPR036860;IPR001217;IPR028187;IPR035857;IPR036535;IPR013800;IPR015988;IPR013801;IPR012345;IPR013799;	N	NN	3
TEX264	Q9Y6I9	Testis-expressed protein 264 (Putative secreted protein Zsig11)	TEX264/ZSIG11/UNQ337/PRO536	Homo sapiens	313	-	-	-	IPR011256;	N	NN	3
TGFB2	P61812	Transforming growth factor beta-2 proprotein (Cetermin) (Glioblastoma-derived T-cell suppressor factor) (G-TSF) [Cleaved into: Latency-associated peptide (LAP); Transforming growth factor beta-2 (TGF-beta-2)]	TGFB2	Homo sapiens	414	SIGNAL 1..20; /evidence=ECO:0000255	PR01423;PR01425;	PS00250;PS51362;	IPR029034;IPR001839;IPR001111;IPR016319;IPR015615;IPR003940;IPR017948;	Y	NN	3
TGFB3	P10600	Transforming growth factor beta-3 proprotein [Cleaved into: Latency-associated peptide (LAP); Transforming growth factor beta-3 (TGF-beta-3)]	TGFB3	Homo sapiens	412	SIGNAL 1..23; /evidence=ECO:0000255	PR01423;PR01426;	PS00250;PS51362;	IPR029034;IPR001839;IPR001111;IPR016319;IPR015615;IPR015618;IPR017948;	Y	NN	3
TMSB4X	P62328	Thymosin beta-4 (T beta-4) (Fx) [Cleaved into: Hematopoietic system regulatory peptide (Seraspenide)]	TMSB4X/TB4X/THYB4/TMSB4	Homo sapiens	44	-	-	PS00500;	IPR001152;IPR038386;	N	NN	3
TOR4A	Q9NXH8	Torsin-4A (Torsin family 4 member A)	TOR4A/C9orf167	Homo sapiens	423	-	-	-	IPR003593;IPR027417;IPR010448;IPR030551;	N	NN	3
UBA52	P62987	Ubiquitin-60S ribosomal protein L40 (CEP52) (Ubiquitin A-52 residue ribosomal protein fusion product 1) [Cleaved into: Ubiquitin; 60S ribosomal protein L40 (Large ribosomal subunit protein eL40)]	UBA52/UBCEP2	Homo sapiens	128	-	PR00348;	PS00299;PS50053;	IPR038587;IPR001975;IPR000626;IPR029071;IPR019954;IPR019956;	N	NN	3
UBB	P0CG47	Polyubiquitin-B [Cleaved into: Ubiquitin]	UBB	Homo sapiens	229	-	PR00348;	PS00299;PS50053;	IPR000626;IPR029071;IPR019954;IPR019956;	N	NN	3
UBC	P0CG48	Polyubiquitin-C [Cleaved into: Ubiquitin]	UBC	Homo sapiens	685	-	PR00348;	PS00299;PS50053;	IPR000626;IPR029071;IPR019954;IPR019956;	N	NN	3
UNC5A	Q6ZN44	Netrin receptor UNC5A (Protein unc-5 homolog 1) (Protein unc-5 homolog A)	UNC5A/KIAA1976/UNC5H1	Homo sapiens	842	SIGNAL 1..25; /evidence=ECO:0000255	-	PS50835;PS50092;PS51145;	IPR011029;IPR000488;IPR042155;IPR007110;IPR036179;IPR013783;IPR013098;IPR003599;IPR000884;IPR036383;IPR037936;IPR033772;IPR000906;	Y	NN	3
VEGFB	P49765	Vascular endothelial growth factor B (VEGF-B) (VEGF-related factor) (VRF)	VEGFB/VRF	Homo sapiens	207	SIGNAL 1..21; /evidence=ECO:0000255	-	PS00249;PS50278;	IPR029034;IPR023581;IPR000072;	Y	NN	3
VEGFC	P49767	Vascular endothelial growth factor C (VEGF-C) (Flt4 ligand) (Flt4-L) (Vascular endothelial growth factor-related protein) (VRP)	VEGFC	Homo sapiens	419	SIGNAL 1..31; /evidence=ECO:0000269|PubMed:15340161, ECO:0000269|PubMed:9233800	-	PS00249;PS50278;	IPR004153;IPR029034;IPR023581;IPR000072;	Y	NN	3
VTI1B	Q9UEU0	Vesicle transport through interaction with t-SNAREs homolog 1B (Vesicle transport v-SNARE protein Vti1-like 1) (Vti1-rp1)	VTI1B/VTI1/VTI1L/VTI1L1/VTI2	Homo sapiens	232	-	-	-	IPR010989;IPR000727;IPR038407;IPR007705;	N	NN	3
YES1	P07947	Tyrosine-protein kinase Yes (EC 2.7.10.2) (Proto-oncogene c-Yes) (p61-Yes)	YES1/YES	Homo sapiens	543	-	PR00401;PR00452;PR00109;	PS00107;PS50011;PS00109;PS50001;PS50002;	IPR011009;IPR000719;IPR017441;IPR001245;IPR000980;IPR036860;IPR036028;IPR001452;IPR008266;IPR020635;IPR035751;	N	NN	3
YWHAE	P62258	14-3-3 protein epsilon (14-3-3E)	YWHAE	Homo sapiens	255	-	PR00305;	PS00796;PS00797;	IPR000308;IPR023409;IPR036815;IPR023410;	N	NN	3
YWHAG	P61981	14-3-3 protein gamma (Protein kinase C inhibitor protein 1) (KCIP-1) [Cleaved into: 14-3-3 protein gamma, N-terminally processed]	YWHAG	Homo sapiens	247	-	PR00305;	PS00796;PS00797;	IPR000308;IPR023409;IPR036815;IPR023410;	N	NN	3
YWHAH	Q04917	14-3-3 protein eta (Protein AS1)	YWHAH/YWHA1	Homo sapiens	246	-	PR00305;	PS00796;PS00797;	IPR000308;IPR023409;IPR036815;IPR023410;	N	NN	3
YWHAQ	P27348	14-3-3 protein theta (14-3-3 protein T-cell) (14-3-3 protein tau) (Protein HS1)	YWHAQ	Homo sapiens	245	-	PR00305;	PS00796;PS00797;	IPR000308;IPR023409;IPR036815;IPR023410;IPR042584;	N	NN	3
ALDOC	P09972	Fructose-bisphosphate aldolase C (EC 4.1.2.13) (Brain-type aldolase)	ALDOC/ALDC	Homo sapiens	364	-	-	PS00158;	IPR029768;IPR013785;IPR000741;	N	NN	2
ANGPT1	Q15389	Angiopoietin-1 (ANG-1)	ANGPT1/KIAA0003	Homo sapiens	498	SIGNAL 1..15; /evidence=ECO:0000255	-	PS00514;PS51406;	IPR028843;IPR036056;IPR014716;IPR014715;IPR002181;IPR020837;	Y	NN	2
APOA4	P06727	Apolipoprotein A-IV (Apo-AIV) (ApoA-IV) (Apolipoprotein A4)	APOA4	Homo sapiens	396	SIGNAL 1..20; /evidence=ECO:0000269|PubMed:6706947	-	-	IPR000074;	Y	NN	2
APOC2	P02655	Apolipoprotein C-II (Apo-CII) (ApoC-II) (Apolipoprotein C2) [Cleaved into: Proapolipoprotein C-II (ProapoC-II)]	APOC2/APC2	Homo sapiens	101	SIGNAL 1..22; /evidence=ECO:0000269|PubMed:194244, ECO:0000269|PubMed:6706938	-	-	IPR008019;IPR023121;	Y	NN	2
APOC3	P02656	Apolipoprotein C-III (Apo-CIII) (ApoC-III) (Apolipoprotein C3)	APOC3	Homo sapiens	99	SIGNAL 1..20; /evidence=ECO:0000269|PubMed:3949020, ECO:0000269|PubMed:4846755	-	-	IPR008403;IPR038195;	Y	NN	2
AREG	P15514	Amphiregulin (AR) (Colorectum cell-derived growth factor) (CRDGF)	AREG/AREGB/SDGF	Homo sapiens	252	SIGNAL 1..19; /evidence=ECO:0000255	-	PS00022;PS50026;	IPR013032;IPR000742;	Y	NN	2
ARG1	P05089	Arginase-1 (EC 3.5.3.1) (Liver-type arginase) (Type I arginase)	ARG1	Homo sapiens	322	-	PR00116;	PS01053;PS51409;	IPR014033;IPR006035;IPR023696;IPR020855;	N	NN	2
ARMC8	Q8IUR7	Armadillo repeat-containing protein 8	ARMC8/S863-2	Homo sapiens	673	-	-	PS50176;	IPR011989;IPR016024;IPR000225;IPR038739;	N	NN	2
ASAH1	Q13510	Acid ceramidase (AC) (ACDase) (Acid CDase) (EC 3.5.1.23) (Acylsphingosine deacylase) (N-acylethanolamine hydrolase ASAH1) (EC 3.5.1.-) (N-acylsphingosine amidohydrolase) (Putative 32 kDa heart protein) (PHP32) [Cleaved into: Acid ceramidase subunit alpha; Acid ceramidase subunit beta]	ASAH1/ASAH/HSD-33/HSD33	Homo sapiens	395	SIGNAL 1..21; /evidence=ECO:0000255	-	-	IPR016699;IPR029130;IPR029132;	Y	NN	2
B3GALT6	Q96L58	Beta-1,3-galactosyltransferase 6 (Beta-1,3-GalTase 6) (Beta3Gal-T6) (Beta3GalT6) (EC 2.4.1.134) (GAG GalTII) (Galactosyltransferase II) (Galactosylxylosylprotein 3-beta-galactosyltransferase) (UDP-Gal:betaGal beta 1,3-galactosyltransferase polypeptide 6)	B3GALT6	Homo sapiens	329	-	-	-	IPR002659;	N	NN	2
B3GAT1	Q9P2W7	Galactosylgalactosylxylosylprotein 3-beta-glucuronosyltransferase 1 (EC 2.4.1.135) (Beta-1,3-glucuronyltransferase 1) (Glucuronosyltransferase P) (GlcAT-P) (UDP-GlcUA:glycoprotein beta-1,3-glucuronyltransferase) (GlcUAT-P)	B3GAT1/GLCATP	Homo sapiens	334	-	-	-	IPR005027;IPR029044;	N	NN	2
B3GAT2	Q9NPZ5	Galactosylgalactosylxylosylprotein 3-beta-glucuronosyltransferase 2 (EC 2.4.1.135) (Beta-1,3-glucuronyltransferase 2) (GlcAT-D) (UDP-glucuronosyltransferase S) (GlcAT-S) (Glucuronosyltransferase S)	B3GAT2/GLCATS/KIAA1963	Homo sapiens	323	-	-	-	IPR005027;IPR029044;	N	NN	2
B3GAT3	O94766	Galactosylgalactosylxylosylprotein 3-beta-glucuronosyltransferase 3 (EC 2.4.1.135) (Beta-1,3-glucuronyltransferase 3) (Glucuronosyltransferase I) (GlcAT-I) (UDP-GlcUA:Gal beta-1,3-Gal-R glucuronyltransferase) (GlcUAT-I)	B3GAT3	Homo sapiens	335	-	-	-	IPR005027;IPR029044;	N	NN	2
B4GALT7	Q9UBV7	Beta-1,4-galactosyltransferase 7 (Beta-1,4-GalTase 7) (Beta4Gal-T7) (b4Gal-T7) (EC 2.4.1.-) (Proteoglycan UDP-galactose:beta-xylose beta1,4-galactosyltransferase I) (UDP-Gal:beta-GlcNAc beta-1,4-galactosyltransferase 7) (UDP-galactose:beta-N-acetylglucosamine beta-1,4-galactosyltransferase 7) (UDP-galactose:beta-xylose beta-1,4-galactosyltransferase) (XGPT) (XGalT-1) (Xylosylprotein 4-beta-galact…	B4GALT7/XGALT1/UNQ748/PRO1478	Homo sapiens	327	-	PR02050;	-	IPR003859;IPR027791;IPR027995;IPR029044;	N	NN	2
BACE1	P56817	Beta-secretase 1 (EC 3.4.23.46) (Aspartyl protease 2) (ASP2) (Asp 2) (Beta-site amyloid precursor protein cleaving enzyme 1) (Beta-site APP cleaving enzyme 1) (Memapsin-2) (Membrane-associated aspartic protease 2)	BACE1/BACE/KIAA1149	Homo sapiens	501	SIGNAL 1..21; /evidence=ECO:0000255	PR01815;PR00792;	PS00141;PS51767;	IPR001461;IPR001969;IPR009119;IPR009120;IPR033874;IPR033121;IPR021109;	Y	NN	2
BCR	P11274	Breakpoint cluster region protein (EC 2.7.11.1) (Renal carcinoma antigen NY-REN-26)	BCR/BCR1/D22S11	Homo sapiens	1271	-	-	PS50004;PS00741;PS50010;PS50003;PS50238;	IPR037769;IPR015123;IPR036481;IPR000008;IPR035892;IPR035899;IPR000219;IPR001331;IPR001849;IPR008936;IPR000198;	N	NN	2
BDNF	P23560	Brain-derived neurotrophic factor (BDNF) (Abrineurin) [Cleaved into: BDNF precursor form (ProBDNF)]	BDNF	Homo sapiens	247	SIGNAL 1..18; /evidence=ECO:0000255	PR01912;PR00268;	PS00248;PS50270;	IPR020430;IPR029034;IPR020408;IPR002072;IPR019846;	Y	NN	2
BGLAP	P02818	Osteocalcin (Bone Gla protein) (BGP) (Gamma-carboxyglutamic acid-containing protein)	BGLAP	Homo sapiens	100	SIGNAL 1..23; /evidence=ECO:0000305	PR00002;	PS00011;PS50998;	IPR035972;IPR000294;IPR039176;IPR002384;	Y	NN	2
BMP2	P12643	Bone morphogenetic protein 2 (BMP-2) (Bone morphogenetic protein 2A) (BMP-2A)	BMP2/BMP2A	Homo sapiens	396	SIGNAL 1..23; /evidence=ECO:0000255	-	PS00250;PS51362;	IPR029034;IPR001839;IPR001111;IPR015615;IPR017948;	Y	NN	2
BPI	P17213	Bactericidal permeability-increasing protein (BPI) (CAP 57)	BPI	Homo sapiens	487	SIGNAL 1..31; /evidence=ECO:0000269|PubMed:1937776, ECO:0000269|PubMed:2501794, ECO:0000269|PubMed:2722846, ECO:0000269|PubMed:3667613	-	PS00400;	IPR017943;IPR030181;IPR030675;IPR032942;IPR001124;IPR017954;IPR017942;	Y	NN	2
BSG	P35613	Basigin (5F7) (Collagenase stimulatory factor) (Extracellular matrix metalloproteinase inducer) (EMMPRIN) (Leukocyte activation antigen M6) (OK blood group antigen) (Tumor cell-derived collagenase stimulatory factor) (TCSF) (CD antigen CD147)	BSG/UNQ6505/PRO21383	Homo sapiens	385	SIGNAL 1..21	-	PS50835;	IPR007110;IPR036179;IPR013783;IPR003599;IPR003598;IPR027112;	Y	NN	2
BST1	Q10588	ADP-ribosyl cyclase/cyclic ADP-ribose hydrolase 2 (EC 3.2.2.6) (ADP-ribosyl cyclase 2) (Bone marrow stromal antigen 1) (BST-1) (Cyclic ADP-ribose hydrolase 2) (cADPr hydrolase 2) (CD antigen CD157)	BST1	Homo sapiens	318	SIGNAL 1..28; /evidence=ECO:0000255	-	-	IPR003193;	Y	NN	2
CAMP	P49913	Cathelicidin antimicrobial peptide (18 kDa cationic antimicrobial protein) (CAP-18) (hCAP-18) [Cleaved into: Antibacterial peptide FALL-39 (FALL-39 peptide antibiotic); Antibacterial peptide LL-37]	CAMP/CAP18/FALL39/HSD26	Homo sapiens	170	SIGNAL 1..30; /evidence=ECO:0000255	-	PS00946;PS00947;	IPR001894;IPR018216;IPR022746;	Y	NN	2
CANT1	Q8WVQ1	Soluble calcium-activated nucleotidase 1 (SCAN-1) (EC 3.6.1.6) (Apyrase homolog) (Putative MAPK-activating protein PM09) (Putative NF-kappa-B-activating protein 107)	CANT1/SHAPY	Homo sapiens	401	-	-	-	IPR009283;IPR036258;	N	NN	2
CD59	P13987	CD59 glycoprotein (1F5 antigen) (20 kDa homologous restriction factor) (HRF-20) (HRF20) (MAC-inhibitory protein) (MAC-IP) (MEM43 antigen) (Membrane attack complex inhibition factor) (MACIF) (Membrane inhibitor of reactive lysis) (MIRL) (Protectin) (CD antigen CD59)	CD59/MIC11/MIN1/MIN2/MIN3/MSK21	Homo sapiens	128	SIGNAL 1..25; /evidence=ECO:0000244|PubMed:25944712, ECO:0000269|PubMed:9054419	-	PS00983;	IPR018363;IPR027101;IPR016054;	Y	NN	2
CD63	P08962	CD63 antigen (Granulophysin) (Lysosomal-associated membrane protein 3) (LAMP-3) (Melanoma-associated antigen ME491) (OMA81H) (Ocular melanoma-associated antigen) (Tetraspanin-30) (Tspan-30) (CD antigen CD63)	CD63/MLA1/TSPAN30	Homo sapiens	238	-	PR00259;	PS00421;	IPR042028;IPR000301;IPR018499;IPR018503;IPR008952;	N	NN	2
CDA	P32320	Cytidine deaminase (EC 3.5.4.5) (Cytidine aminohydrolase)	CDA/CDD	Homo sapiens	146	-	-	PS00903;PS51747;	IPR016192;IPR002125;IPR006262;IPR016193;	N	NN	2
CEACAM1	P13688	Carcinoembryonic antigen-related cell adhesion molecule 1 (Biliary glycoprotein 1) (BGP-1) (CD antigen CD66a)	CEACAM1/BGP/BGP1	Homo sapiens	526	SIGNAL 1..34	-	PS50835;	IPR007110;IPR036179;IPR013783;IPR003599;IPR003598;IPR013106;IPR013151;	Y	NN	2
CEACAM8	P31997	Carcinoembryonic antigen-related cell adhesion molecule 8 (CD67 antigen) (Carcinoembryonic antigen CGM6) (Non-specific cross-reacting antigen NCA-95) (CD antigen CD66b)	CEACAM8/CGM6	Homo sapiens	349	SIGNAL 1..34	-	PS50835;	IPR007110;IPR036179;IPR013783;IPR003599;IPR003598;IPR013106;	Y	NN	2
CHIT1	Q13231	Chitotriosidase-1 (EC 3.2.1.14) (Chitinase-1)	CHIT1	Homo sapiens	466	SIGNAL 1..21; /evidence=ECO:0000269|PubMed:7836450	-	PS50940;PS01095;PS51910;	IPR002557;IPR036508;IPR011583;IPR029070;IPR001223;IPR001579;IPR017853;	Y	NN	2
CHRND	Q07001	Acetylcholine receptor subunit delta	CHRND/ACHRD	Homo sapiens	517	SIGNAL 1..21; /evidence=ECO:0000250	PR00254;PR00252;	PS00236;	IPR006202;IPR036734;IPR006201;IPR036719;IPR006029;IPR018000;IPR002394;	Y	NN	2
CNN2	Q99439	Calponin-2 (Calponin H2, smooth muscle) (Neutral calponin)	CNN2	Homo sapiens	309	-	PR00889;PR00888;	PS01052;PS51122;PS50021;	IPR001997;IPR000557;IPR001715;IPR036872;IPR003096;	N	NN	2
COLQ	Q9Y215	Acetylcholinesterase collagenic tail peptide (AChE Q subunit) (Acetylcholinesterase-associated collagen)	COLQ	Homo sapiens	455	SIGNAL 1..22; /evidence=ECO:0000255	-	-	IPR011936;	Y	NN	2
CRISP3	P54108	Cysteine-rich secretory protein 3 (CRISP-3) (Specific granule protein of 28 kDa) (SGP28)	CRISP3	Homo sapiens	245	SIGNAL 1..20; /evidence=ECO:0000255	PR00837;	PS01009;PS01010;PS51670;	IPR018244;IPR014044;IPR035940;IPR042076;IPR001283;IPR013871;IPR034117;IPR003582;	Y	NN	2
CRK	P46108	Adapter molecule crk (Proto-oncogene c-Crk) (p38)	CRK	Homo sapiens	304	-	PR00401;PR00452;	PS50001;PS50002;	IPR035458;IPR035457;IPR000980;IPR036860;IPR036028;IPR001452;	N	NN	2
CSTB	P04080	Cystatin-B (CPI-B) (Liver thiol proteinase inhibitor) (Stefin-B)	CSTB/CST6/STFB	Homo sapiens	98	-	PR00295;	PS00287;	IPR000010;IPR018073;IPR001713;	N	NN	2
CTNNA1	P35221	Catenin alpha-1 (Alpha E-catenin) (Cadherin-associated protein) (Renal carcinoma antigen NY-REN-13)	CTNNA1	Homo sapiens	906	-	PR00805;	PS00663;	IPR036723;IPR001033;IPR006077;IPR000633;	N	NN	2
CTNND1	O60716	Catenin delta-1 (Cadherin-associated Src substrate) (CAS) (p120 catenin) (p120(ctn)) (p120(cas))	CTNND1/KIAA0384	Homo sapiens	968	-	-	PS50176;	IPR011989;IPR016024;IPR000225;IPR028439;IPR028435;	N	NN	2
CTSC	P53634	Dipeptidyl peptidase 1 (EC 3.4.14.1) (Cathepsin C) (Cathepsin J) (Dipeptidyl peptidase I) (DPP-I) (DPPI) (Dipeptidyl transferase) [Cleaved into: Dipeptidyl peptidase 1 exclusion domain chain (Dipeptidyl peptidase I exclusion domain chain); Dipeptidyl peptidase 1 heavy chain (Dipeptidyl peptidase I heavy chain); Dipeptidyl peptidase 1 light chain (Dipeptidyl peptidase I light chain)]	CTSC/CPPI	Homo sapiens	463	SIGNAL 1..24; /evidence=ECO:0000269|PubMed:11015218, ECO:0000269|PubMed:7665576, ECO:0000269|PubMed:9507095	PR00705;	PS00640;PS00139;PS00639;	IPR039412;IPR014882;IPR036496;IPR038765;IPR025661;IPR000169;IPR025660;IPR000668;	Y	NN	2
CTSG	P08311	Cathepsin G (CG) (EC 3.4.21.20)	CTSG	Homo sapiens	255	SIGNAL 1..18	PR00722;	PS50240;PS00134;PS00135;	IPR009003;IPR001314;IPR001254;IPR018114;IPR033116;	Y	NN	2
CTSH	P09668	Pro-cathepsin H [Cleaved into: Cathepsin H mini chain; Cathepsin H (EC 3.4.22.16); Cathepsin H heavy chain; Cathepsin H light chain]	CTSH/CPSB	Homo sapiens	335	SIGNAL 1..22	PR00705;	PS00640;PS00139;PS00639;	IPR038765;IPR025661;IPR000169;IPR025660;IPR000668;IPR039417;IPR013201;	Y	NN	2
CTSZ	Q9UBR2	Cathepsin Z (EC 3.4.18.1) (Cathepsin P) (Cathepsin X)	CTSZ	Homo sapiens	303	SIGNAL 1..23; /evidence=ECO:0000255	PR00705;	PS00640;	IPR033157;IPR038765;IPR025661;IPR000668;	Y	NN	2
CXCL1	P09341	Growth-regulated alpha protein (C-X-C motif chemokine 1) (GRO-alpha(1-73)) (Melanoma growth stimulatory activity) (MGSA) (Neutrophil-activating protein 3) (NAP-3) [Cleaved into: GRO-alpha(4-73); GRO-alpha(5-73); GRO-alpha(6-73)]	CXCL1/GRO/GRO1/GROA/MGSA/SCYB1	Homo sapiens	107	SIGNAL 1..34; /evidence=ECO:0000269|PubMed:10095777, ECO:0000269|PubMed:15340161, ECO:0000269|PubMed:1755384, ECO:0000269|PubMed:2182761, ECO:0000269|PubMed:2655583	PR00437;	PS00471;	IPR001089;IPR018048;IPR001811;IPR033899;IPR036048;	Y	NN	2
CXCL12	P48061	Stromal cell-derived factor 1 (SDF-1) (hSDF-1) (C-X-C motif chemokine 12) (Intercrine reduced in hepatomas) (IRH) (hIRH) (Pre-B cell growth-stimulating factor) (PBSF) [Cleaved into: SDF-1-beta(3-72); SDF-1-alpha(3-67)]	CXCL12/SDF1/SDF1A/SDF1B	Homo sapiens	93	SIGNAL 1..21; /evidence=ECO:0000255	-	-	IPR001811;IPR033899;IPR039813;IPR036048;	Y	NN	2
CYBA	P13498	Cytochrome b-245 light chain (Cytochrome b(558) alpha chain) (Cytochrome b558 subunit alpha) (Neutrophil cytochrome b 22 kDa polypeptide) (Superoxide-generating NADPH oxidase light chain subunit) (p22 phagocyte B-cytochrome) (p22-phox) (p22phox)	CYBA	Homo sapiens	195	-	-	-	IPR007732;	N	NN	2
CYBB	P04839	Cytochrome b-245 heavy chain (EC 1.-.-.-) (CGD91-phox) (Cytochrome b(558) subunit beta) (Cytochrome b558 subunit beta) (Heme-binding membrane glycoprotein gp91phox) (NADPH oxidase 2) (Neutrophil cytochrome b 91 kDa polypeptide) (Superoxide-generating NADPH oxidase heavy chain subunit) (gp91-1) (gp91-phox) (p22 phagocyte B-cytochrome)	CYBB/NOX2	Homo sapiens	570	-	PR00466;	PS51384;	IPR000778;IPR013112;IPR017927;IPR013130;IPR013121;IPR039261;IPR017938;	N	NN	2
CYFIP1	Q7L576	Cytoplasmic FMR1-interacting protein 1 (Specifically Rac1-associated protein 1) (Sra-1) (p140sra-1)	CYFIP1/KIAA0068	Homo sapiens	1253	-	PR01698;	-	IPR008081;IPR009828;	N	NN	2
DAPK1	P53355	Death-associated protein kinase 1 (DAP kinase 1) (EC 2.7.11.1)	DAPK1/DAPK	Homo sapiens	1430	-	PR01415;	PS50297;PS50088;PS50017;PS00107;PS50011;PS00108;PS51424;	IPR002110;IPR020683;IPR036770;IPR020676;IPR011029;IPR000488;IPR011009;IPR027417;IPR000719;IPR017441;IPR020859;IPR008271;	N	NN	2
DBNL	Q9UJU6	Drebrin-like protein (Cervical SH3P7) (Cervical mucin-associated protein) (Drebrin-F) (HPK1-interacting protein of 55 kDa) (HIP-55) (SH3 domain-containing protein 7)	DBNL/CMAP/SH3P7/PP5423	Homo sapiens	430	-	-	PS51263;PS50002;	IPR002108;IPR029006;IPR029923;IPR035717;IPR036028;IPR001452;	N	NN	2
DCC	P43146	Netrin receptor DCC (Colorectal cancer suppressor) (Immunoglobulin superfamily DCC subclass member 1) (Tumor suppressor protein DCC)	DCC/IGDCC1	Homo sapiens	1447	SIGNAL 1..25; /evidence=ECO:0000255	-	PS50853;PS50835;	IPR033012;IPR003961;IPR036116;IPR007110;IPR036179;IPR013783;IPR013098;IPR003599;IPR003598;IPR010560;	Y	NN	2
DLL1	O00548	Delta-like protein 1 (Drosophila Delta homolog 1) (Delta1) (H-Delta-1)	DLL1/UNQ146/PRO172	Homo sapiens	723	SIGNAL 1..17; /evidence=ECO:0000255	-	PS00010;PS51051;PS00022;PS01186;PS50026;PS01187;	IPR001774;IPR001881;IPR013032;IPR000742;IPR000152;IPR018097;IPR009030;IPR011651;	Y	NN	2
DLL4	Q9NR61	Delta-like protein 4 (Drosophila Delta homolog 4) (Delta4)	DLL4/UNQ1895/PRO4341	Homo sapiens	685	SIGNAL 1..26; /evidence=ECO:0000269|PubMed:15340161	-	PS00010;PS51051;PS00022;PS01186;PS50026;	IPR001774;IPR001881;IPR013032;IPR000742;IPR000152;IPR009030;IPR011651;	Y	NN	2
DSG1	Q02413	Desmoglein-1 (Cadherin family member 4) (Desmosomal glycoprotein 1) (DG1) (DGI) (Pemphigus foliaceus antigen)	DSG1/CDHF4	Homo sapiens	1049	SIGNAL 1..23; /evidence=ECO:0000255	PR00205;PR01818;PR01819;	PS00232;PS50268;	IPR002126;IPR015919;IPR020894;IPR000233;IPR027397;IPR009123;IPR009122;	Y	NN	2
DSN1	Q9H410	Kinetochore-associated protein DSN1 homolog	DSN1/C20orf172/MIS13	Homo sapiens	356	-	-	-	IPR013218;	N	NN	2
DYNC1H1	Q14204	Cytoplasmic dynein 1 heavy chain 1 (Cytoplasmic dynein heavy chain 1) (Dynein heavy chain, cytosolic)	DYNC1H1/DHC1/DNCH1/DNCL/DNECL/DYHC/KIAA0325	Homo sapiens	4646	-	-	-	IPR003593;IPR035699;IPR035706;IPR041658;IPR042219;IPR042228;IPR042222;IPR041466;IPR041228;IPR024743;IPR024317;IPR004273;IPR013594;IPR013602;IPR027417;	N	NN	2
DYNLL1	P63167	Dynein light chain 1, cytoplasmic (8 kDa dynein light chain) (DLC8) (Dynein light chain LC8-type 1) (Protein inhibitor of neuronal nitric oxide synthase) (PIN)	DYNLL1/DLC1/DNCL1/DNCLC1/HDLC1	Homo sapiens	89	-	-	PS01239;	IPR037177;IPR019763;IPR001372;	N	NN	2
ECM1	Q16610	Extracellular matrix protein 1 (Secretory component p85)	ECM1	Homo sapiens	540	SIGNAL 1..19; /evidence=ECO:0000250|UniProtKB:Q62894	-	-	IPR008605;IPR020858;	Y	NN	2
EDN1	P05305	Endothelin-1 (Preproendothelin-1) (PPET1) [Cleaved into: Endothelin-1 (ET-1); Big endothelin-1]	EDN1	Homo sapiens	212	SIGNAL 1..17; /evidence=ECO:0000269|PubMed:1864385	PR00365;	PS00270;	IPR020475;IPR019764;IPR001928;	Y	NN	2
EFNA1	P20827	Ephrin-A1 (EPH-related receptor tyrosine kinase ligand 1) (LERK-1) (Immediate early response protein B61) (Tumor necrosis factor alpha-induced protein 4) (TNF alpha-induced protein 4) [Cleaved into: Ephrin-A1, secreted form]	EFNA1/EPLG1/LERK1/TNFAIP4	Homo sapiens	205	SIGNAL 1..18; /evidence=ECO:0000269|PubMed:15340161	PR01347;	PS01299;PS51551;	IPR008972;IPR031328;IPR034252;IPR019765;IPR001799;	Y	NN	2
EFNA2	O43921	Ephrin-A2 (EPH-related receptor tyrosine kinase ligand 6) (LERK-6) (HEK7 ligand) (HEK7-L)	EFNA2/EPLG6/LERK6	Homo sapiens	213	SIGNAL 1..24; /evidence=ECO:0000255	PR01347;	PS01299;PS51551;	IPR008972;IPR031328;IPR034252;IPR019765;IPR001799;	Y	NN	2
EFNA3	P52797	Ephrin-A3 (EFL-2) (EHK1 ligand) (EHK1-L) (EPH-related receptor tyrosine kinase ligand 3) (LERK-3)	EFNA3/EFL2/EPLG3/LERK3	Homo sapiens	238	SIGNAL 1..22; /evidence=ECO:0000255	PR01347;	PS01299;PS51551;	IPR008972;IPR031328;IPR034252;IPR019765;IPR001799;	Y	NN	2
EFNA4	P52798	Ephrin-A4 (EPH-related receptor tyrosine kinase ligand 4) (LERK-4)	EFNA4/EPLG4/LERK4	Homo sapiens	201	SIGNAL 1..25; /evidence=ECO:0000269|PubMed:15340161	PR01347;	PS01299;PS51551;	IPR008972;IPR031328;IPR034252;IPR019765;IPR001799;	Y	NN	2
EFNB1	P98172	Ephrin-B1 (EFL-3) (ELK ligand) (ELK-L) (EPH-related receptor tyrosine kinase ligand 2) (LERK-2) [Cleaved into: Ephrin-B1 C-terminal fragment (Ephrin-B1 CTF); Ephrin-B1 intracellular domain (Ephrin-B1 ICD)]	EFNB1/EFL3/EPLG2/LERK2	Homo sapiens	346	SIGNAL 1..27; /evidence=ECO:0000269|PubMed:15340161	PR01347;	PS01299;PS51551;	IPR008972;IPR031328;IPR034255;IPR019765;IPR001799;	Y	NN	2
EFNB2	P52799	Ephrin-B2 (EPH-related receptor tyrosine kinase ligand 5) (LERK-5) (HTK ligand) (HTK-L)	EFNB2/EPLG5/HTKL/LERK5	Homo sapiens	333	SIGNAL 1..27; /evidence=ECO:0000255	PR01347;	PS01299;PS51551;	IPR008972;IPR031328;IPR034255;IPR019765;IPR001799;	Y	NN	2
EFNB3	Q15768	Ephrin-B3 (EPH-related receptor transmembrane ligand ELK-L3) (EPH-related receptor tyrosine kinase ligand 8) (LERK-8)	EFNB3/EPLG8/LERK8	Homo sapiens	340	SIGNAL 1..27; /evidence=ECO:0000269|PubMed:15340161	PR01347;	PS01299;PS51551;	IPR008972;IPR031328;IPR019765;IPR001799;	Y	NN	2
ENPP3	O14638	Ectonucleotide pyrophosphatase/phosphodiesterase family member 3 (E-NPP 3) (NPP3) (Phosphodiesterase I beta) (PD-Ibeta) (Phosphodiesterase I/nucleotide pyrophosphatase 3) (CD antigen CD203c) [Includes: Alkaline phosphodiesterase I (EC 3.1.4.1); Nucleotide pyrophosphatase (NPPase) (EC 3.6.1.9) (Nucleotide diphosphatase)]	ENPP3/PDNP3	Homo sapiens	875	-	-	PS00524;PS50958;	IPR017850;IPR001604;IPR020821;IPR002591;IPR036024;IPR001212;	N	NN	2
EPHA1	P21709	Ephrin type-A receptor 1 (hEpha1) (EC 2.7.10.1) (EPH tyrosine kinase) (EPH tyrosine kinase 1) (Erythropoietin-producing hepatoma receptor) (Tyrosine-protein kinase receptor EPH)	EPHA1/EPH/EPHT/EPHT1	Homo sapiens	976	SIGNAL 1..25; /evidence=ECO:0000255	PR00109;	PS01186;PS51550;PS50853;PS00107;PS50011;PS00109;PS00790;PS00791;PS50105;	IPR027936;IPR034251;IPR001090;IPR003961;IPR036116;IPR008979;IPR009030;IPR013783;IPR011009;IPR000719;IPR017441;IPR001660;IPR013761;IPR001245;IPR011641;IPR008266;IPR020635;IPR016257;IPR001426;	Y	NN	2
EPHA10	Q5JZY3	Ephrin type-A receptor 10 (EC 2.7.10.1)	EPHA10	Homo sapiens	1008	SIGNAL 1..33; /evidence=ECO:0000255	PR00109;	PS01186;PS51550;PS50853;PS50011;PS00790;PS00791;PS50105;	IPR027936;IPR001090;IPR003961;IPR036116;IPR008979;IPR013783;IPR011009;IPR000719;IPR001660;IPR013761;IPR001245;IPR011641;IPR016257;IPR001426;	Y	NN	2
EPHA2	P29317	Ephrin type-A receptor 2 (EC 2.7.10.1) (Epithelial cell kinase) (Tyrosine-protein kinase receptor ECK)	EPHA2/ECK	Homo sapiens	976	SIGNAL 1..23; /evidence=ECO:0000255	PR00109;	PS51550;PS50853;PS00107;PS50011;PS00109;PS00790;PS00791;PS50105;	IPR027936;IPR034263;IPR001090;IPR003961;IPR036116;IPR008979;IPR009030;IPR013783;IPR011009;IPR000719;IPR017441;IPR001660;IPR013761;IPR001245;IPR011641;IPR008266;IPR020635;IPR016257;IPR001426;	Y	NN	2
EPHA3	P29320	Ephrin type-A receptor 3 (EC 2.7.10.1) (EPH-like kinase 4) (EK4) (hEK4) (HEK) (Human embryo kinase) (Tyrosine-protein kinase TYRO4) (Tyrosine-protein kinase receptor ETK1) (Eph-like tyrosine kinase 1)	EPHA3/ETK/ETK1/HEK/TYRO4	Homo sapiens	983	SIGNAL 1..20; /evidence=ECO:0000269|PubMed:1737782	PR00109;	PS01186;PS51550;PS50853;PS00107;PS50011;PS00109;PS00790;PS00791;PS50105;	IPR027936;IPR034266;IPR001090;IPR003961;IPR036116;IPR008979;IPR009030;IPR013783;IPR011009;IPR000719;IPR017441;IPR001660;IPR013761;IPR001245;IPR011641;IPR008266;IPR020635;IPR016257;IPR001426;	Y	NN	2
EPHA4	P54764	Ephrin type-A receptor 4 (EC 2.7.10.1) (EPH-like kinase 8) (EK8) (hEK8) (Tyrosine-protein kinase TYRO1) (Tyrosine-protein kinase receptor SEK)	EPHA4/HEK8/SEK/TYRO1	Homo sapiens	986	SIGNAL 1..19; /evidence=ECO:0000255	PR00109;	PS51550;PS50853;PS00107;PS50011;PS00109;PS00790;PS00791;PS50105;	IPR027936;IPR034270;IPR001090;IPR003961;IPR036116;IPR008979;IPR013783;IPR011009;IPR000719;IPR017441;IPR001660;IPR013761;IPR001245;IPR011641;IPR008266;IPR020635;IPR016257;IPR001426;	Y	NN	2
EPHA5	P54756	Ephrin type-A receptor 5 (EC 2.7.10.1) (Brain-specific kinase) (EPH homology kinase 1) (EHK-1) (EPH-like kinase 7) (EK7) (hEK7)	EPHA5/BSK/EHK1/HEK7/TYRO4	Homo sapiens	1037	SIGNAL 1..24; /evidence=ECO:0000255	PR00109;	PS01186;PS51550;PS50853;PS00107;PS50011;PS00109;PS00790;PS00791;PS50105;	IPR027936;IPR034277;IPR001090;IPR003961;IPR036116;IPR008979;IPR013783;IPR011009;IPR000719;IPR017441;IPR001660;IPR013761;IPR001245;IPR011641;IPR008266;IPR020635;IPR016257;IPR001426;	Y	NN	2
EPHA6	Q9UF33	Ephrin type-A receptor 6 (EC 2.7.10.1) (EPH homology kinase 2) (EHK-2) (EPH-like kinase 12) (EK12)	EPHA6/EHK2/HEK12	Homo sapiens	1036	SIGNAL 1..22; /evidence=ECO:0000255	PR00109;	PS51550;PS50853;PS00107;PS50011;PS00109;PS00790;PS00791;PS50105;	IPR042746;IPR027936;IPR034280;IPR001090;IPR003961;IPR036116;IPR008979;IPR009030;IPR013783;IPR011009;IPR000719;IPR017441;IPR001660;IPR013761;IPR001245;IPR011641;IPR008266;IPR020635;IPR016257;IPR001426;	Y	NN	2
EPHA7	Q15375	Ephrin type-A receptor 7 (EC 2.7.10.1) (EPH homology kinase 3) (EHK-3) (EPH-like kinase 11) (EK11) (hEK11)	EPHA7/EHK3/HEK11	Homo sapiens	998	SIGNAL 1..27; /evidence=ECO:0000255	PR00109;	PS01186;PS51550;PS50853;PS00107;PS50011;PS00109;PS00790;PS00791;PS50105;	IPR027936;IPR034283;IPR001090;IPR003961;IPR036116;IPR008979;IPR009030;IPR013783;IPR011009;IPR000719;IPR017441;IPR001660;IPR013761;IPR001245;IPR011641;IPR008266;IPR020635;IPR016257;IPR001426;	Y	NN	2
EPHA8	P29322	Ephrin type-A receptor 8 (EC 2.7.10.1) (EPH- and ELK-related kinase) (EPH-like kinase 3) (EK3) (hEK3) (Tyrosine-protein kinase receptor EEK)	EPHA8/EEK/HEK3/KIAA1459	Homo sapiens	1005	SIGNAL 1..27; /evidence=ECO:0000255	PR00109;	PS01186;PS51550;PS50853;PS00107;PS50011;PS00109;PS00790;PS00791;PS50105;	IPR027936;IPR001090;IPR003961;IPR036116;IPR008979;IPR013783;IPR011009;IPR000719;IPR017441;IPR001660;IPR013761;IPR001245;IPR011641;IPR008266;IPR020635;IPR016257;IPR001426;	Y	NN	2
EPHB1	P54762	Ephrin type-B receptor 1 (EC 2.7.10.1) (ELK) (EPH tyrosine kinase 2) (EPH-like kinase 6) (EK6) (hEK6) (Neuronally-expressed EPH-related tyrosine kinase) (NET) (Tyrosine-protein kinase receptor EPH-2)	EPHB1/ELK/EPHT2/HEK6/NET	Homo sapiens	984	SIGNAL 1..17; /evidence=ECO:0000269|PubMed:15340161	PR00109;	PS01186;PS51550;PS50853;PS00107;PS50011;PS00109;PS00790;PS00791;PS50105;	IPR027936;IPR034231;IPR042819;IPR001090;IPR003961;IPR036116;IPR008979;IPR009030;IPR013783;IPR011009;IPR000719;IPR017441;IPR001660;IPR013761;IPR001245;IPR011641;IPR008266;IPR020635;IPR016257;IPR001426;	Y	NN	2
EPHB2	P29323	Ephrin type-B receptor 2 (EC 2.7.10.1) (Developmentally-regulated Eph-related tyrosine kinase) (ELK-related tyrosine kinase) (EPH tyrosine kinase 3) (EPH-like kinase 5) (EK5) (hEK5) (Renal carcinoma antigen NY-REN-47) (Tyrosine-protein kinase TYRO5) (Tyrosine-protein kinase receptor EPH-3) [Cleaved into: EphB2/CTF1; EphB2/CTF2]	EPHB2/DRT/EPHT3/EPTH3/ERK/HEK5/TYRO5	Homo sapiens	1055	SIGNAL 1..18; /evidence=ECO:0000255	PR00109;	PS51550;PS50853;PS00107;PS50011;PS00109;PS00790;PS00791;PS50105;	IPR027936;IPR034238;IPR001090;IPR003961;IPR036116;IPR008979;IPR009030;IPR013783;IPR011009;IPR000719;IPR017441;IPR001660;IPR013761;IPR001245;IPR011641;IPR008266;IPR020635;IPR016257;IPR001426;	Y	NN	2
EPHB3	P54753	Ephrin type-B receptor 3 (EC 2.7.10.1) (EPH-like tyrosine kinase 2) (EPH-like kinase 2) (Embryonic kinase 2) (EK2) (hEK2) (Tyrosine-protein kinase TYRO6)	EPHB3/ETK2/HEK2/TYRO6	Homo sapiens	998	SIGNAL 1..33; /evidence=ECO:0000255	PR00109;	PS51550;PS50853;PS00107;PS50011;PS00109;PS00790;PS00791;PS50105;	IPR027936;IPR034245;IPR001090;IPR003961;IPR036116;IPR008979;IPR013783;IPR011009;IPR000719;IPR017441;IPR001660;IPR013761;IPR001245;IPR011641;IPR008266;IPR020635;IPR016257;IPR001426;	Y	NN	2
EPHB4	P54760	Ephrin type-B receptor 4 (EC 2.7.10.1) (Hepatoma transmembrane kinase) (Tyrosine-protein kinase TYRO11)	EPHB4/HTK/MYK1/TYRO11	Homo sapiens	987	SIGNAL 1..15; /evidence=ECO:0000255	PR00109;	PS01186;PS51550;PS50853;PS00107;PS50011;PS00109;PS00790;PS00791;PS50105;	IPR037636;IPR027936;IPR034290;IPR001090;IPR003961;IPR036116;IPR008979;IPR009030;IPR013783;IPR011009;IPR000719;IPR017441;IPR001660;IPR013761;IPR001245;IPR011641;IPR008266;IPR020635;IPR016257;IPR001426;	Y	NN	2
EPHB6	O15197	Ephrin type-B receptor 6 (HEP) (Tyrosine-protein kinase-defective receptor EPH-6)	EPHB6	Homo sapiens	1021	SIGNAL 1..31; /evidence=ECO:0000269|PubMed:15340161	PR00109;	PS51550;PS50853;PS50011;PS00790;PS00791;PS50105;	IPR027936;IPR001090;IPR003961;IPR036116;IPR008979;IPR009030;IPR013783;IPR011009;IPR000719;IPR001660;IPR013761;IPR001245;IPR011641;IPR016257;IPR001426;	Y	NN	2
EREG	O14944	Proepiregulin [Cleaved into: Epiregulin (EPR)]	EREG	Homo sapiens	169	SIGNAL 1..29; /evidence=ECO:0000255	-	PS00022;PS01186;PS50026;	IPR013032;IPR000742;	Y	NN	2
ESR1	P03372	Estrogen receptor (ER) (ER-alpha) (Estradiol receptor) (Nuclear receptor subfamily 3 group A member 1)	ESR1/ESR/NR3A1	Homo sapiens	595	-	PR00543;PR00398;PR00047;	PS51843;PS00031;PS51030;	IPR035500;IPR000536;IPR001723;IPR024178;IPR001292;IPR024736;IPR001628;IPR013088;	N	NN	2
EXT1	Q16394	Exostosin-1 (EC 2.4.1.224) (EC 2.4.1.225) (Glucuronosyl-N-acetylglucosaminyl-proteoglycan/N-acetylglucosaminyl-proteoglycan 4-alpha-N-acetylglucosaminyltransferase) (Multiple exostoses protein 1) (Putative tumor suppressor protein EXT1)	EXT1	Homo sapiens	746	-	-	-	IPR004263;IPR027670;IPR040911;IPR015338;IPR029044;	N	NN	2
EXT2	Q93063	Exostosin-2 (EC 2.4.1.224) (EC 2.4.1.225) (Glucuronosyl-N-acetylglucosaminyl-proteoglycan/N-acetylglucosaminyl-proteoglycan 4-alpha-N-acetylglucosaminyltransferase) (Multiple exostoses protein 2) (Putative tumor suppressor protein EXT2)	EXT2	Homo sapiens	718	-	-	-	IPR004263;IPR027673;IPR040911;IPR015338;IPR029044;	N	NN	2
FBN2	P35556	Fibrillin-2 [Cleaved into: Fibrillin-2 C-terminal peptide]	FBN2	Homo sapiens	2912	SIGNAL 1..28; /evidence=ECO:0000255	-	PS00010;PS00022;PS01186;PS50026;PS01187;PS51364;	IPR026823;IPR001881;IPR013032;IPR000742;IPR000152;IPR018097;IPR040872;IPR009030;IPR017878;IPR036773;	Y	BM	2
FBN3	Q75N90	Fibrillin-3 [Cleaved into: Fibrillin-3 C-terminal peptide]	FBN3/KIAA1776	Homo sapiens	2809	SIGNAL 1..31; /evidence=ECO:0000255	-	PS00010;PS00022;PS01186;PS50026;PS01187;PS51364;	IPR026823;IPR001881;IPR013032;IPR000742;IPR000152;IPR018097;IPR040872;IPR009030;IPR017878;IPR036773;	Y	BM	2
FGF1	P05230	Fibroblast growth factor 1 (FGF-1) (Acidic fibroblast growth factor) (aFGF) (Endothelial cell growth factor) (ECGF) (Heparin-binding growth factor 1) (HBGF-1)	FGF1/FGFA	Homo sapiens	155	-	PR00263;	PS00247;	IPR028210;IPR002209;IPR008996;	N	NN	2
FGF13	Q92913	Fibroblast growth factor 13 (FGF-13) (Fibroblast growth factor homologous factor 2) (FHF-2)	FGF13/FHF2	Homo sapiens	245	-	PR00263;	PS00247;	IPR028279;IPR002209;IPR008996;	N	NN	2
FGF7	P21781	Fibroblast growth factor 7 (FGF-7) (Heparin-binding growth factor 7) (HBGF-7) (Keratinocyte growth factor)	FGF7/KGF	Homo sapiens	194	SIGNAL 1..31; /evidence=ECO:0000269|PubMed:2475908, ECO:0000269|PubMed:2915979	PR00263;	PS00247;	IPR028247;IPR002209;IPR008996;	Y	NN	2
FGFR1	P11362	Fibroblast growth factor receptor 1 (FGFR-1) (EC 2.7.10.1) (Basic fibroblast growth factor receptor 1) (BFGFR) (bFGF-R-1) (Fms-like tyrosine kinase 2) (FLT-2) (N-sam) (Proto-oncogene c-Fgr) (CD antigen CD331)	FGFR1/BFGFR/CEK/FGFBR/FLG/FLT2/HBGFR	Homo sapiens	822	SIGNAL 1..21	PR00109;	PS50835;PS00107;PS50011;PS00109;	IPR028174;IPR016248;IPR041159;IPR007110;IPR036179;IPR013783;IPR013098;IPR003599;IPR003598;IPR013151;IPR011009;IPR000719;IPR017441;IPR001245;IPR008266;IPR020635;	Y	NN	2
FLG2	Q5D862	Filaggrin-2 (FLG-2) (Intermediate filament-associated and psoriasis-susceptibility protein) (Ifapsoriasin)	FLG2/IFPS	Homo sapiens	2391	-	PR00487;	PS00018;PS50222;PS00303;	IPR011992;IPR018247;IPR002048;IPR003303;IPR034325;IPR001751;IPR013787;	N	NN	2
FLT4	P35916	Vascular endothelial growth factor receptor 3 (VEGFR-3) (EC 2.7.10.1) (Fms-like tyrosine kinase 4) (FLT-4) (Tyrosine-protein kinase receptor FLT4)	FLT4/VEGFR3	Homo sapiens	1363	SIGNAL 1..24; /evidence=ECO:0000269|PubMed:15340161	-	PS50835;PS00107;PS50011;PS00109;PS00240;	IPR007110;IPR036179;IPR013783;IPR013098;IPR003599;IPR003598;IPR011009;IPR000719;IPR017441;IPR001245;IPR008266;IPR020635;IPR001824;IPR041348;IPR009137;	Y	NN	2
FOLR3	P41439	Folate receptor gamma (FR-gamma) (Folate receptor 3)	FOLR3	Homo sapiens	245	SIGNAL 1..22; /evidence=ECO:0000255	-	-	IPR004269;IPR018143;IPR032934;	Y	NN	2
FREM3	P0C091	FRAS1-related extracellular matrix protein 3	FREM3	Homo sapiens	2139	SIGNAL 1..30; /evidence=ECO:0000255	-	PS51854;	IPR038081;IPR003644;IPR039005;IPR032833;	Y	BM	2
FTH1	P02794	Ferritin heavy chain (Ferritin H subunit) (EC 1.16.3.1) (Cell proliferation-inducing gene 15 protein) [Cleaved into: Ferritin heavy chain, N-terminally processed]	FTH1/FTH/FTHL6/OK/SW-cl.84/PIG15	Homo sapiens	183	-	-	PS00540;PS00204;PS50905;	IPR001519;IPR012347;IPR009040;IPR009078;IPR014034;IPR008331;	N	NN	2
GDF5	P43026	Growth/differentiation factor 5 (GDF-5) (Bone morphogenetic protein 14) (BMP-14) (Cartilage-derived morphogenetic protein 1) (CDMP-1) (Lipopolysaccharide-associated protein 4) (LAP-4) (LPS-associated protein 4) (Radotermin)	GDF5/BMP14/CDMP1	Homo sapiens	501	SIGNAL 1..27; /evidence=ECO:0000255	-	PS00250;PS51362;	IPR029034;IPR001839;IPR001111;IPR015615;IPR017948;	Y	NN	2
GLCE	O94923	D-glucuronyl C5-epimerase (EC 5.1.3.17) (Heparan sulfate C5-epimerase) (Hsepi) (Heparin/heparan sulfate:glucuronic acid C5-epimerase) (Heparosan-N-sulfate-glucuronate 5-epimerase)	GLCE/KIAA0836	Homo sapiens	617	-	-	-	IPR010598;IPR039721;	N	NN	2
GOLGA7	Q7Z5G4	Golgin subfamily A member 7 (Golgi complex-associated protein of 16 kDa)	GOLGA7/GCP16/HDCKB03P/HSPC041	Homo sapiens	137	-	-	-	IPR019383;	N	NN	2
GPC2	Q8N158	Glypican-2 [Cleaved into: Secreted glypican-2]	GPC2	Homo sapiens	579	SIGNAL 1..23; /evidence=ECO:0000255	-	PS01207;	IPR001863;IPR031181;IPR019803;	Y	NN	2
GPC5	P78333	Glypican-5 [Cleaved into: Secreted glypican-5]	GPC5	Homo sapiens	572	SIGNAL 1..24; /evidence=ECO:0000255	-	PS01207;	IPR001863;IPR031188;IPR019803;	Y	NN	2
GPC6	Q9Y625	Glypican-6 [Cleaved into: Secreted glypican-6]	GPC6/UNQ369/PRO705	Homo sapiens	555	SIGNAL 1..23; /evidence=ECO:0000255	-	PS01207;	IPR001863;IPR031183;IPR019803;	Y	NN	2
GRIP1	Q9Y3R0	Glutamate receptor-interacting protein 1 (GRIP-1)	GRIP1	Homo sapiens	1128	-	-	PS50106;	IPR030026;IPR001478;IPR041489;IPR036034;	N	NN	2
GSDMD	P57764	Gasdermin-D (Gasdermin domain-containing protein 1) [Cleaved into: Gasdermin-D, N-terminal (GSDMD-NT); Gasdermin-D, C-terminal (GSDMD-CT)]	GSDMD/DFNA5L/GSDMDC1/FKSG10	Homo sapiens	484	-	-	-	IPR007677;IPR040460;IPR041263;	N	NN	2
GSN	P06396	Gelsolin (AGEL) (Actin-depolymerizing factor) (ADF) (Brevin)	GSN	Homo sapiens	782	SIGNAL 1..27	PR00597;	-	IPR029006;IPR030004;IPR007123;IPR007122;	Y	NN	2
HBB	P68871	Hemoglobin subunit beta (Beta-globin) (Hemoglobin beta chain) [Cleaved into: LVV-hemorphin-7; Spinorphin]	HBB	Homo sapiens	147	-	PR00814;	PS01033;	IPR000971;IPR009050;IPR012292;IPR002337;	N	NN	2
HPSE2	Q8WWQ2	Inactive heparanase-2 (Hpa2)	HPSE2/HPA2	Homo sapiens	592	SIGNAL 1..41; /evidence=ECO:0000255	-	-	IPR005199;IPR017853;	Y	NN	2
HRAS	P01112	GTPase HRas (H-Ras-1) (Ha-Ras) (Transforming protein p21) (c-H-ras) (p21ras) [Cleaved into: GTPase HRas, N-terminally processed]	HRAS/HRAS1	Homo sapiens	189	-	-	PS51421;	IPR027417;IPR005225;IPR001806;IPR020849;	N	NN	2
HS2ST1	Q7LGA3	Heparan sulfate 2-O-sulfotransferase 1 (2-O-sulfotransferase) (2OST) (EC 2.8.2.-)	HS2ST1/HS2ST/KIAA0448	Homo sapiens	356	-	-	-	IPR007734;IPR027417;IPR005331;	N	NN	2
HS3ST1	O14792	Heparan sulfate glucosamine 3-O-sulfotransferase 1 (EC 2.8.2.23) (Heparan sulfate D-glucosaminyl 3-O-sulfotransferase 1) (3-OST-1) (Heparan sulfate 3-O-sulfotransferase 1) (h3-OST-1)	HS3ST1/3OST/3OST1	Homo sapiens	307	SIGNAL 1..20; /evidence=ECO:0000250	-	-	IPR037359;IPR027417;IPR000863;	Y	NN	2
HS3ST2	Q9Y278	Heparan sulfate glucosamine 3-O-sulfotransferase 2 (EC 2.8.2.29) (Heparan sulfate D-glucosaminyl 3-O-sulfotransferase 2) (3-OST-2) (Heparan sulfate 3-O-sulfotransferase 2) (h3-OST-2)	HS3ST2/3OST2/UNQ2442/PRO5004	Homo sapiens	367	-	-	-	IPR037359;IPR027417;IPR000863;	N	NN	2
HS3ST3A1	Q9Y663	Heparan sulfate glucosamine 3-O-sulfotransferase 3A1 (EC 2.8.2.30) (Heparan sulfate D-glucosaminyl 3-O-sulfotransferase 3A1) (3-OST-3A) (Heparan sulfate 3-O-sulfotransferase 3A1) (h3-OST-3A)	HS3ST3A1/3OST3A1/HS3ST3A/UNQ2551/PRO6180	Homo sapiens	406	-	-	-	IPR037359;IPR027417;IPR000863;	N	NN	2
HS3ST3B1	Q9Y662	Heparan sulfate glucosamine 3-O-sulfotransferase 3B1 (EC 2.8.2.30) (Heparan sulfate D-glucosaminyl 3-O-sulfotransferase 3B1) (3-OST-3B) (Heparan sulfate 3-O-sulfotransferase 3B1) (h3-OST-3B)	HS3ST3B1/3OST3B1/HS3ST3B	Homo sapiens	390	-	-	-	IPR037359;IPR027417;IPR000863;	N	NN	2
HS3ST4	Q9Y661	Heparan sulfate glucosamine 3-O-sulfotransferase 4 (EC 2.8.2.23) (Heparan sulfate D-glucosaminyl 3-O-sulfotransferase 4) (3-OST-4) (Heparan sulfate 3-O-sulfotransferase 4) (h3-OST-4)	HS3ST4/3OST4	Homo sapiens	456	-	-	-	IPR037359;IPR027417;IPR000863;	N	NN	2
HS3ST5	Q8IZT8	Heparan sulfate glucosamine 3-O-sulfotransferase 5 (EC 2.8.2.23) (Heparan sulfate D-glucosaminyl 3-O-sulfotransferase 5) (3-OST-5) (Heparan sulfate 3-O-sulfotransferase 5) (h3-OST-5)	HS3ST5/3OST5/HS3OST5	Homo sapiens	346	-	-	-	IPR037359;IPR027417;IPR000863;	N	NN	2
HS3ST6	Q96QI5	Heparan sulfate glucosamine 3-O-sulfotransferase 6 (EC 2.8.2.23) (Heparan sulfate D-glucosaminyl 3-O-sulfotransferase 6) (3-OST-6) (Heparan sulfate 3-O-sulfotransferase 6) (h3-OST-6)	HS3ST6/HS3ST5	Homo sapiens	342	-	-	-	IPR037359;IPR027417;IPR000863;	N	NN	2
HS6ST1	O60243	Heparan-sulfate 6-O-sulfotransferase 1 (HS6ST-1) (EC 2.8.2.-)	HS6ST1/HS6ST	Homo sapiens	411	-	-	-	IPR010635;IPR027417;IPR005331;	N	NN	2
HS6ST2	Q96MM7	Heparan-sulfate 6-O-sulfotransferase 2 (HS6ST-2) (EC 2.8.2.-)	HS6ST2/PSEC0092	Homo sapiens	605	-	-	-	IPR010635;IPR027417;IPR005331;	N	NN	2
HS6ST3	Q8IZP7	Heparan-sulfate 6-O-sulfotransferase 3 (HS6ST-3) (EC 2.8.2.-)	HS6ST3	Homo sapiens	471	-	-	-	IPR010635;IPR027417;IPR005331;	N	NN	2
HSP90AA1	P07900	Heat shock protein HSP 90-alpha (Heat shock 86 kDa) (HSP 86) (HSP86) (Lipopolysaccharide-associated protein 2) (LAP-2) (LPS-associated protein 2) (Renal carcinoma antigen NY-REN-38)	HSP90AA1/HSP90A/HSPC1/HSPCA	Homo sapiens	732	-	PR00775;	PS00298;	IPR003594;IPR036890;IPR019805;IPR037196;IPR001404;IPR020575;IPR020568;	N	NN	2
ICAM1	P05362	Intercellular adhesion molecule 1 (ICAM-1) (Major group rhinovirus receptor) (CD antigen CD54)	ICAM1	Homo sapiens	532	SIGNAL 1..27	PR01473;PR01472;	-	IPR003988;IPR013768;IPR003987;IPR036179;IPR013783;IPR003599;	Y	NN	2
IDH1	O75874	Isocitrate dehydrogenase [NADP] cytoplasmic (IDH) (EC 1.1.1.42) (Cytosolic NADP-isocitrate dehydrogenase) (IDP) (NADP(+)-specific ICDH) (Oxalosuccinate decarboxylase)	IDH1/PICD	Homo sapiens	414	-	-	PS00470;	IPR019818;IPR004790;IPR024084;	N	NN	2
IGBP1	P78318	Immunoglobulin-binding protein 1 (B-cell signal transduction molecule alpha 4) (Protein alpha-4) (CD79a-binding protein 1) (Protein phosphatase 2/4/6 regulatory subunit) (Renal carcinoma antigen NY-REN-16)	IGBP1/IBP1	Homo sapiens	339	-	-	-	IPR038511;IPR007304;	N	NN	2
IGFALS	P35858	Insulin-like growth factor-binding protein complex acid labile subunit (ALS)	IGFALS/ALS	Homo sapiens	605	SIGNAL 1..27; /evidence=ECO:0000269|PubMed:2473065	-	PS51450;	IPR000483;IPR001611;IPR003591;IPR032675;IPR000372;	Y	NN	2
IL1A	P01583	Interleukin-1 alpha (IL-1 alpha) (Hematopoietin-1)	IL1A/IL1F1	Homo sapiens	271	-	PR00264;PR01358;	PS00253;	IPR003295;IPR020877;IPR000975;IPR003502;IPR008996;	N	NN	2
IL4	P05112	Interleukin-4 (IL-4) (B-cell stimulatory factor 1) (BSF-1) (Binetrakin) (Lymphocyte stimulatory factor 1) (Pitrakinra)	IL4	Homo sapiens	153	SIGNAL 1..24	PR00431;	PS00838;	IPR009079;IPR002354;IPR001325;IPR018096;	Y	NN	2
ILF2	Q12905	Interleukin enhancer-binding factor 2 (Nuclear factor of activated T-cells 45 kDa)	ILF2/NF45/PRO3063	Homo sapiens	390	-	-	PS51703;	IPR006116;IPR006561;	N	NN	2
ILK	Q13418	Integrin-linked protein kinase (EC 2.7.11.1) (59 kDa serine/threonine-protein kinase) (ILK-1) (ILK-2) (p59ILK)	ILK/ILK1/ILK2	Homo sapiens	452	-	-	PS50297;PS50088;PS50011;	IPR002110;IPR020683;IPR036770;IPR011009;IPR035692;IPR000719;IPR001245;	N	NN	2
ITGAX	P20702	Integrin alpha-X (CD11 antigen-like family member C) (Leu M5) (Leukocyte adhesion glycoprotein p150,95 alpha chain) (Leukocyte adhesion receptor p150,95) (CD antigen CD11c)	ITGAX/CD11C	Homo sapiens	1163	SIGNAL 1..19; /evidence=ECO:0000269|PubMed:3549901	PR01185;	PS51470;PS00242;PS50234;	IPR013517;IPR013519;IPR000413;IPR013649;IPR018184;IPR028994;IPR032695;IPR002035;IPR036465;	Y	NN	2
ITM2B	Q9Y287	Integral membrane protein 2B (Immature BRI2) (imBRI2) (Protein E25B) (Transmembrane protein BRI) (Bri) [Cleaved into: BRI2, membrane form (Mature BRI2) (mBRI2); BRI2 intracellular domain (BRI2 ICD); BRI2C, soluble form; Bri23 peptide (Bri2-23) (ABri23) (C-terminal peptide) (P23 peptide)]	ITM2B/BRI/BRI2	Homo sapiens	266	-	-	PS50869;	IPR007084;IPR040145;	N	NN	2
JAG1	P78504	Protein jagged-1 (Jagged1) (hJ1) (CD antigen CD339)	JAG1/JAGL1	Homo sapiens	1218	SIGNAL 1..33; /evidence=ECO:0000255	PR02059;	PS00010;PS51051;PS00022;PS01186;PS50026;PS01187;	IPR001774;IPR001881;IPR013032;IPR000742;IPR000152;IPR018097;IPR009030;IPR026219;IPR011651;IPR001007;	Y	NN	2
JAG2	Q9Y219	Protein jagged-2 (Jagged2) (hJ2)	JAG2	Homo sapiens	1238	SIGNAL 1..23; /evidence=ECO:0000255	PR02059;	PS00010;PS51051;PS00022;PS01186;PS50026;PS01187;PS50184;	IPR001774;IPR001881;IPR013032;IPR000742;IPR000152;IPR018097;IPR009030;IPR033108;IPR026219;IPR011651;IPR001007;	Y	NN	2
JUN	P05412	Transcription factor AP-1 (Activator protein 1) (AP1) (Proto-oncogene c-Jun) (V-jun avian sarcoma virus 17 oncogene homolog) (p39)	JUN	Homo sapiens	331	-	PR00043;	PS50217;PS00036;	IPR004827;IPR015558;IPR005643;IPR002112;IPR008917;	N	NN	2
KLK4	Q9Y5K2	Kallikrein-4 (EC 3.4.21.-) (Enamel matrix serine proteinase 1) (Kallikrein-like protein 1) (KLK-L1) (Prostase) (Serine protease 17)	KLK4/EMSP1/PRSS17/PSTS	Homo sapiens	254	SIGNAL 1..26; /evidence=ECO:0000255	PR00722;	PS50240;PS00134;PS00135;	IPR009003;IPR001314;IPR001254;IPR018114;IPR033116;	Y	NN	2
KRAS	P01116	GTPase KRas (K-Ras 2) (Ki-Ras) (c-K-ras) (c-Ki-ras) [Cleaved into: GTPase KRas, N-terminally processed]	KRAS/KRAS2/RASK2	Homo sapiens	189	-	-	PS51421;	IPR027417;IPR005225;IPR001806;IPR020849;	N	NN	2
LCK	P06239	Tyrosine-protein kinase Lck (EC 2.7.10.2) (Leukocyte C-terminal Src kinase) (LSK) (Lymphocyte cell-specific protein-tyrosine kinase) (Protein YT16) (Proto-oncogene Lck) (T cell-specific protein-tyrosine kinase) (p56-LCK)	LCK	Homo sapiens	509	-	PR00401;PR00452;PR00109;	PS00107;PS50011;PS00109;PS50001;PS50002;	IPR011009;IPR035850;IPR035749;IPR000719;IPR017441;IPR001245;IPR000980;IPR036860;IPR036028;IPR001452;IPR008266;IPR020635;	N	NN	2
LEP	P41159	Leptin (Obese protein) (Obesity factor)	LEP/OB/OBS	Homo sapiens	167	SIGNAL 1..21; /evidence=ECO:0000255	PR00495;	-	IPR009079;IPR000065;	Y	NN	2
LGALS3	P17931	Galectin-3 (Gal-3) (35 kDa lectin) (Carbohydrate-binding protein 35) (CBP 35) (Galactose-specific lectin 3) (Galactoside-binding protein) (GALBP) (IgE-binding protein) (L-31) (Laminin-binding protein) (Lectin L-29) (Mac-2 antigen)	LGALS3/MAC2	Homo sapiens	250	-	-	PS51304;	IPR013320;IPR015534;IPR001079;	N	NN	2
LOXL2	Q9Y4K0	Lysyl oxidase homolog 2 (EC 1.4.3.13) (Lysyl oxidase-like protein 2) (Lysyl oxidase-related protein 2) (Lysyl oxidase-related protein WS9-14)	LOXL2	Homo sapiens	774	SIGNAL 1..25; /evidence=ECO:0000255	PR00074;PR00258;	PS00926;PS00420;PS50287;	IPR001695;IPR019828;IPR001190;IPR017448;IPR036772;	Y	BM	2
LOXL4	Q96JB6	Lysyl oxidase homolog 4 (EC 1.4.3.-) (Lysyl oxidase-like protein 4) (Lysyl oxidase-related protein C)	LOXL4/LOXC	Homo sapiens	756	SIGNAL 1..24; /evidence=ECO:0000255	PR00074;PR00258;	PS00926;PS00420;PS50287;	IPR001695;IPR019828;IPR001190;IPR017448;IPR036772;	Y	BM	2
LRG1	P02750	Leucine-rich alpha-2-glycoprotein (LRG)	LRG1/LRG	Homo sapiens	347	SIGNAL 1..35; /evidence=ECO:0000269|PubMed:3856868	-	PS51450;	IPR000483;IPR001611;IPR003591;IPR032675;	Y	NN	2
LRP1	Q07954	Prolow-density lipoprotein receptor-related protein 1 (LRP-1) (Alpha-2-macroglobulin receptor) (A2MR) (Apolipoprotein E receptor) (APOER) (CD antigen CD91) [Cleaved into: Low-density lipoprotein receptor-related protein 1 85 kDa subunit (LRP-85); Low-density lipoprotein receptor-related protein 1 515 kDa subunit (LRP-515); Low-density lipoprotein receptor-related protein 1 intracellular domain (L…	LRP1/A2MR/APR	Homo sapiens	4544	SIGNAL 1..19; /evidence=ECO:0000255	PR00261;	PS00010;PS00022;PS01186;PS50026;PS01187;PS01209;PS50068;PS51120;	IPR011042;IPR026823;IPR032485;IPR001881;IPR013032;IPR000742;IPR000152;IPR018097;IPR009030;IPR036055;IPR023415;IPR000033;IPR002172;	Y	NN	2
LRP10	Q7Z4F1	Low-density lipoprotein receptor-related protein 10 (LRP-10)	LRP10/MSTP087/SP220/UNQ389/PRO724	Homo sapiens	713	SIGNAL 1..16; /evidence=ECO:0000255	PR00261;	PS01180;PS01209;PS50068;	IPR000859;IPR036055;IPR023415;IPR002172;IPR035914;	Y	NN	2
LRP12	Q9Y561	Low-density lipoprotein receptor-related protein 12 (LDLR-related protein 12) (LRP-12) (Suppressor of tumorigenicity 7 protein)	LRP12/ST7	Homo sapiens	859	SIGNAL 1..32; /evidence=ECO:0000255	PR00261;	PS01180;PS01209;PS50068;	IPR000859;IPR036055;IPR023415;IPR002172;IPR035914;	Y	NN	2
LRP2	P98164	Low-density lipoprotein receptor-related protein 2 (LRP-2) (Glycoprotein 330) (gp330) (Megalin)	LRP2	Homo sapiens	4655	SIGNAL 1..25; /evidence=ECO:0000255	PR00261;	PS00010;PS00022;PS01186;PS50026;PS01187;PS01209;PS50068;PS51120;	IPR011042;IPR026823;IPR001881;IPR013032;IPR000742;IPR000152;IPR018097;IPR009030;IPR036055;IPR023415;IPR000033;IPR002172;IPR019825;	Y	NN	2
LTA4H	P09960	Leukotriene A-4 hydrolase (LTA-4 hydrolase) (EC 3.3.2.6) (Leukotriene A(4) hydrolase)	LTA4H/LTA4	Homo sapiens	611	-	PR00756;	PS00142;	IPR042097;IPR016024;IPR012777;IPR038502;IPR034015;IPR001930;IPR015211;IPR014782;IPR027268;	N	NN	2
MAD2L2	Q9UI95	Mitotic spindle assembly checkpoint protein MAD2B (Mitotic arrest deficient 2-like protein 2) (MAD2-like protein 2) (REV7 homolog) (hREV7)	MAD2L2/MAD2B/REV7	Homo sapiens	211	-	-	PS50815;	IPR003511;IPR036570;	N	NN	2
MAP2K1	Q02750	Dual specificity mitogen-activated protein kinase kinase 1 (MAP kinase kinase 1) (MAPKK 1) (MKK1) (EC 2.7.12.2) (ERK activator kinase 1) (MAPK/ERK kinase 1) (MEK 1)	MAP2K1/MEK1/PRKMK1	Homo sapiens	393	-	-	PS00107;PS50011;PS00108;	IPR011009;IPR000719;IPR017441;IPR008271;	N	NN	2
MAP2K2	P36507	Dual specificity mitogen-activated protein kinase kinase 2 (MAP kinase kinase 2) (MAPKK 2) (EC 2.7.12.2) (ERK activator kinase 2) (MAPK/ERK kinase 2) (MEK 2)	MAP2K2/MEK2/MKK2/PRKMK2	Homo sapiens	400	-	-	PS00107;PS50011;PS00108;	IPR011009;IPR000719;IPR017441;IPR008271;	N	NN	2
MAPK8	P45983	Mitogen-activated protein kinase 8 (MAP kinase 8) (MAPK 8) (EC 2.7.11.24) (JNK-46) (Stress-activated protein kinase 1c) (SAPK1c) (Stress-activated protein kinase JNK1) (c-Jun N-terminal kinase 1)	MAPK8/JNK1/PRKM8/SAPK1/SAPK1C	Homo sapiens	427	-	PR01772;	PS01351;PS50011;PS00108;	IPR011009;IPR003527;IPR008351;IPR000719;IPR008271;	N	NN	2
MAPRE1	Q15691	Microtubule-associated protein RP/EB family member 1 (APC-binding protein EB1) (End-binding protein 1) (EB1)	MAPRE1	Homo sapiens	268	-	-	PS50021;PS51230;	IPR001715;IPR036872;IPR004953;IPR036133;IPR027739;IPR042180;IPR027328;	N	NN	2
METTL7A	Q9H8H3	Methyltransferase-like protein 7A (EC 2.1.1.-) (Protein AAM-B)	METTL7A/PRO0066/UNQ1902/PRO4348	Homo sapiens	244	SIGNAL 1..29; /evidence=ECO:0000255	-	-	IPR013216;IPR029063;	Y	NN	2
MMP24	Q9Y5R2	Matrix metalloproteinase-24 (MMP-24) (EC 3.4.24.-) (Membrane-type matrix metalloproteinase 5) (MT-MMP 5) (MTMMP5) (Membrane-type-5 matrix metalloproteinase) (MT5-MMP) (MT5MMP) [Cleaved into: Processed matrix metalloproteinase-24]	MMP24/MT5MMP	Homo sapiens	645	SIGNAL 1..52; /evidence=ECO:0000255	PR00138;	PS00024;PS51642;PS00142;	IPR000585;IPR036375;IPR018487;IPR018486;IPR033739;IPR024079;IPR028723;IPR001818;IPR021190;IPR021805;IPR006026;IPR002477;IPR036365;	Y	NN	2
MSR1	P21757	Macrophage scavenger receptor types I and II (Macrophage acetylated LDL receptor I and II) (Scavenger receptor class A member 1) (CD antigen CD204)	MSR1/SCARA1	Homo sapiens	451	-	PR01408;PR00258;	PS00420;PS50287;	IPR008160;IPR003543;IPR001190;IPR017448;IPR036772;	N	NN	2
MYC	P01106	Myc proto-oncogene protein (Class E basic helix-loop-helix protein 39) (bHLHe39) (Proto-oncogene c-Myc) (Transcription factor p64)	MYC/BHLHE39	Homo sapiens	439	-	PR00044;	PS50888;	IPR011598;IPR036638;IPR003327;IPR002418;IPR012682;	N	NN	2
NCSTN	Q92542	Nicastrin	NCSTN/KIAA0253/UNQ1874/PRO4317	Homo sapiens	709	SIGNAL 1..33; /evidence=ECO:0000255	-	-	IPR041084;IPR008710;	Y	NN	2
NDST1	P52848	Bifunctional heparan sulfate N-deacetylase/N-sulfotransferase 1 (EC 2.8.2.8) (Glucosaminyl N-deacetylase/N-sulfotransferase 1) (NDST-1) (N-heparan sulfate sulfotransferase 1) (N-HSST 1) ([Heparan sulfate]-glucosamine N-sulfotransferase 1) (HSNST 1) [Includes: Heparan sulfate N-deacetylase 1 (EC 3.-.-.-); Heparan sulfate N-sulfotransferase 1 (EC 2.8.2.-)]	NDST1/HSST/HSST1	Homo sapiens	882	-	-	-	IPR021930;IPR037359;IPR027417;IPR000863;	N	NN	2
NDST2	P52849	Bifunctional heparan sulfate N-deacetylase/N-sulfotransferase 2 (EC 2.8.2.8) (Glucosaminyl N-deacetylase/N-sulfotransferase 2) (NDST-2) (N-heparan sulfate sulfotransferase 2) (N-HSST 2) [Includes: Heparan sulfate N-deacetylase 2 (EC 3.-.-.-); Heparan sulfate N-sulfotransferase 2 (EC 2.8.2.-)]	NDST2/HSST2	Homo sapiens	883	-	-	-	IPR021930;IPR037359;IPR027417;IPR000863;	N	NN	2
NDST3	O95803	Bifunctional heparan sulfate N-deacetylase/N-sulfotransferase 3 (EC 2.8.2.8) (Glucosaminyl N-deacetylase/N-sulfotransferase 3) (NDST-3) (hNDST-3) (N-heparan sulfate sulfotransferase 3) (N-HSST 3) [Includes: Heparan sulfate N-deacetylase 3 (EC 3.-.-.-); Heparan sulfate N-sulfotransferase 3 (EC 2.8.2.-)]	NDST3/HSST3/UNQ2544/PRO4998	Homo sapiens	873	-	-	-	IPR021930;IPR037359;IPR027417;IPR000863;	N	NN	2
NDST4	Q9H3R1	Bifunctional heparan sulfate N-deacetylase/N-sulfotransferase 4 (EC 2.8.2.8) (Glucosaminyl N-deacetylase/N-sulfotransferase 4) (NDST-4) (N-heparan sulfate sulfotransferase 4) (N-HSST 4) [Includes: Heparan sulfate N-deacetylase 4 (EC 3.-.-.-); Heparan sulfate N-sulfotransferase 4 (EC 2.8.2.-)]	NDST4/HSST4	Homo sapiens	872	-	-	-	IPR021930;IPR037359;IPR027417;IPR000863;	N	NN	2
NDUFS2	O75306	NADH dehydrogenase [ubiquinone] iron-sulfur protein 2, mitochondrial (EC 1.6.99.3) (EC 7.1.1.2) (Complex I-49kD) (CI-49kD) (NADH-ubiquinone oxidoreductase 49 kDa subunit)	NDUFS2	Homo sapiens	463	-	-	PS00535;	IPR001135;IPR038290;IPR014029;IPR022885;IPR029014;	N	NN	2
NGFR	P08138	Tumor necrosis factor receptor superfamily member 16 (Gp80-LNGFR) (Low affinity neurotrophin receptor p75NTR) (Low-affinity nerve growth factor receptor) (NGF receptor) (p75 ICD) (CD antigen CD271)	NGFR/TNFRSF16	Homo sapiens	427	SIGNAL 1..28	PR01966;	PS50017;PS00652;PS50050;	IPR011029;IPR000488;IPR001368;IPR041448;IPR022325;IPR034046;	Y	NN	2
NIT2	Q9NQR4	Omega-amidase NIT2 (EC 3.5.1.3) (Nitrilase homolog 2)	NIT2/CUA002	Homo sapiens	276	-	-	PS50263;	IPR003010;IPR036526;	N	NN	2
NOTCH1	P46531	Neurogenic locus notch homolog protein 1 (Notch 1) (hN1) (Translocation-associated notch protein TAN-1) [Cleaved into: Notch 1 extracellular truncation (NEXT); Notch 1 intracellular domain (NICD)]	NOTCH1/TAN1	Homo sapiens	2555	SIGNAL 1..18; /evidence=ECO:0000255	PR01452;PR01984;	PS50297;PS50088;PS00010;PS00022;PS01186;PS50026;PS01187;PS50258;	IPR002110;IPR020683;IPR036770;IPR024600;IPR001881;IPR013032;IPR000742;IPR000152;IPR018097;IPR009030;IPR008297;IPR035993;IPR022362;IPR000800;IPR010660;IPR011656;	Y	NN	2
NOTCH2	Q04721	Neurogenic locus notch homolog protein 2 (Notch 2) (hN2) [Cleaved into: Notch 2 extracellular truncation (N2ECD); Notch 2 intracellular domain (N2ICD)]	NOTCH2	Homo sapiens	2471	SIGNAL 1..25; /evidence=ECO:0000255	PR01452;PR01985;	PS50297;PS50088;PS00010;PS00022;PS01186;PS50026;PS01187;PS50258;	IPR002110;IPR020683;IPR036770;IPR024600;IPR001881;IPR013032;IPR000742;IPR000152;IPR018097;IPR009030;IPR008297;IPR035993;IPR022336;IPR000800;IPR010660;IPR011656;	Y	NN	2
NOTCH3	Q9UM47	Neurogenic locus notch homolog protein 3 (Notch 3) [Cleaved into: Notch 3 extracellular truncation; Notch 3 intracellular domain]	NOTCH3	Homo sapiens	2321	SIGNAL 1..39; /evidence=ECO:0000255	PR01452;PR01986;	PS50297;PS50088;PS00010;PS00022;PS01186;PS50026;PS01187;PS50258;	IPR002110;IPR020683;IPR036770;IPR024600;IPR001881;IPR013032;IPR000742;IPR000152;IPR018097;IPR009030;IPR008297;IPR035993;IPR022331;IPR000800;IPR010660;IPR011656;	Y	NN	2
NOTCH4	Q99466	Neurogenic locus notch homolog protein 4 (Notch 4) (hNotch4) [Cleaved into: Notch 4 extracellular truncation; Notch 4 intracellular domain]	NOTCH4/INT3	Homo sapiens	2003	SIGNAL 1..23; /evidence=ECO:0000255	PR01452;PR01987;	PS50297;PS50088;PS00010;PS00022;PS01186;PS50026;PS01187;PS50258;	IPR002110;IPR020683;IPR036770;IPR001881;IPR013032;IPR000742;IPR000152;IPR018097;IPR009030;IPR008297;IPR035993;IPR022355;IPR000800;IPR010660;IPR011656;	Y	NN	2
NUDT12	Q9BQG2	Peroxisomal NADH pyrophosphatase NUDT12 (EC 3.6.1.22) (Nucleoside diphosphate-linked moiety X motif 12) (Nudix motif 12)	NUDT12	Homo sapiens	462	-	-	PS50297;PS50088;PS51462;PS00893;	IPR002110;IPR020683;IPR036770;IPR015375;IPR015797;IPR020084;IPR000086;IPR015376;	N	NN	2
ODAM	A1E959	Odontogenic ameloblast-associated protein (Apin)	ODAM/APIN	Homo sapiens	279	SIGNAL 1..15; /evidence=ECO:0000255	-	-	IPR026802;	Y	NN	2
OLFM4	Q6UX06	Olfactomedin-4 (OLM4) (Antiapoptotic protein GW112) (G-CSF-stimulated clone 1 protein) (hGC-1) (hOLfD)	OLFM4/GW112/UNQ362/PRO698	Homo sapiens	510	SIGNAL 1..20; /evidence=ECO:0000255	-	PS51132;	IPR003112;IPR031221;IPR011041;	Y	NN	2
OPTC	Q9UBM4	Opticin (Oculoglycan)	OPTC/OPT	Homo sapiens	332	SIGNAL 1..19; /evidence=ECO:0000250	-	PS51450;	IPR001611;IPR003591;IPR032675;	Y	NN	2
OSCAR	Q8IYS5	Osteoclast-associated immunoglobulin-like receptor (Osteoclast-associated receptor) (hOSCAR) (Polymeric immunoglobulin receptor 3) (PIgR-3) (PIgR3) (Poly-Ig receptor 3)	OSCAR	Homo sapiens	282	SIGNAL 1..18; /evidence=ECO:0000255	-	-	IPR007110;IPR036179;IPR013783;IPR003599;	Y	NN	2
PCOLCE2	Q9UKZ9	Procollagen C-endopeptidase enhancer 2 (Procollagen COOH-terminal proteinase enhancer 2) (PCPE-2) (Procollagen C-proteinase enhancer 2)	PCOLCE2/PCPE2/UNQ250/PRO287	Homo sapiens	415	SIGNAL 1..23; /evidence=ECO:0000269|PubMed:15340161	-	PS01180;PS50189;	IPR000859;IPR001134;IPR018933;IPR035814;IPR035914;IPR008993;	Y	NN	2
PGLYRP1	O75594	Peptidoglycan recognition protein 1 (Peptidoglycan recognition protein short) (PGRP-S)	PGLYRP1/PGLYRP/PGRP/TNFSF3L/SBBI68/UNQ639/PRO1269	Homo sapiens	196	SIGNAL 1..21; /evidence=ECO:0000255	-	-	IPR036505;IPR002502;IPR017331;IPR015510;IPR006619;	Y	NN	2
PGM1	P36871	Phosphoglucomutase-1 (PGM 1) (EC 5.4.2.2) (Glucose phosphomutase 1)	PGM1	Homo sapiens	562	-	PR00509;	PS00710;	IPR005844;IPR016055;IPR005845;IPR005846;IPR005843;IPR036900;IPR016066;IPR005841;	N	NN	2
PLAT	P00750	Tissue-type plasminogen activator (t-PA) (t-plasminogen activator) (tPA) (EC 3.4.21.68) (Alteplase) (Reteplase) [Cleaved into: Tissue-type plasminogen activator chain A; Tissue-type plasminogen activator chain B]	PLAT	Homo sapiens	562	SIGNAL 1..22; /evidence=ECO:0000269|Ref.20	PR00722;	PS00022;PS01186;PS50026;PS01253;PS51091;PS00021;PS50070;PS50240;PS00134;PS00135;	IPR013032;IPR000742;IPR000083;IPR000001;IPR013806;IPR018056;IPR038178;IPR009003;IPR001314;IPR026280;IPR034811;IPR001254;IPR018114;IPR033116;	Y	NN	2
PRELP	P51888	Prolargin (Proline-arginine-rich end leucine-rich repeat protein)	PRELP/SLRR2A	Homo sapiens	382	SIGNAL 1..20; /evidence=ECO:0000255	-	PS51450;	IPR001611;IPR003591;IPR032675;IPR000372;IPR027216;	Y	NN	2
PRG3	Q9Y2Y8	Proteoglycan 3 (Eosinophil major basic protein homolog) (Prepro-major basic protein homolog) (Prepro-MBPH)	PRG3/MBPH/UNQ486/PRO1002	Homo sapiens	225	SIGNAL 1..17; /evidence=ECO:0000255	PR00770;	PS00615;PS50041;	IPR001304;IPR016186;IPR018378;IPR016187;IPR033816;IPR002352;	Y	NN	2
PRSS1	P07477	Trypsin-1 (EC 3.4.21.4) (Beta-trypsin) (Cationic trypsinogen) (Serine protease 1) (Trypsin I) [Cleaved into: Alpha-trypsin chain 1; Alpha-trypsin chain 2]	PRSS1/TRP1/TRY1/TRYP1	Homo sapiens	247	SIGNAL 1..15; /evidence=ECO:0000269|PubMed:2598466, ECO:0000269|PubMed:7945238	PR00722;	PS50240;PS00134;PS00135;	IPR009003;IPR001314;IPR001254;IPR018114;IPR033116;	Y	NN	2
PRSS3	P35030	Trypsin-3 (EC 3.4.21.4) (Brain trypsinogen) (Mesotrypsin) (Mesotrypsinogen) (Serine protease 3) (Serine protease 4) (Trypsin III) (Trypsin IV)	PRSS3/PRSS4/TRY3/TRY4	Homo sapiens	304	SIGNAL 1..?; /evidence=ECO:0000255	PR00722;	PS50240;PS00134;	IPR009003;IPR001314;IPR001254;IPR018114;	Y	NN	2
PRSS3P2	Q8NHM4	Putative trypsin-6 (EC 3.4.21.4) (Serine protease 3 pseudogene 2) (Trypsinogen C)	PRSS3P2/T6/TRY6	Homo sapiens	247	SIGNAL 1..15; /evidence=ECO:0000255	PR00722;	PS50240;PS00134;PS00135;	IPR009003;IPR001314;IPR001254;IPR018114;IPR033116;	Y	NN	2
PSEN1	P49768	Presenilin-1 (PS-1) (EC 3.4.23.-) (Protein S182) [Cleaved into: Presenilin-1 NTF subunit; Presenilin-1 CTF subunit; Presenilin-1 CTF12 (PS1-CTF12)]	PSEN1/AD3/PS1/PSNL1	Homo sapiens	467	-	PR01072;PR01073;	-	IPR002031;IPR001108;IPR006639;IPR042524;	N	NN	2
PTGS2	P35354	Prostaglandin G/H synthase 2 (EC 1.14.99.1) (Cyclooxygenase-2) (COX-2) (PHS II) (Prostaglandin H2 synthase 2) (PGH synthase 2) (PGHS-2) (Prostaglandin-endoperoxide synthase 2)	PTGS2/COX2	Homo sapiens	604	SIGNAL 1..17; /evidence=ECO:0000255	PR00457;	PS50026;PS50292;	IPR029576;IPR000742;IPR019791;IPR010255;IPR037120;	Y	NN	2
PTK2B	Q14289	Protein-tyrosine kinase 2-beta (EC 2.7.10.2) (Calcium-dependent tyrosine kinase) (CADTK) (Calcium-regulated non-receptor proline-rich tyrosine kinase) (Cell adhesion kinase beta) (CAK-beta) (CAKB) (Focal adhesion kinase 2) (FADK 2) (Proline-rich tyrosine kinase 2) (Related adhesion focal tyrosine kinase) (RAFTK)	PTK2B/FAK2/PYK2/RAFTK	Homo sapiens	1009	-	PR00109;	PS50057;PS00107;PS50011;PS00109;	IPR019749;IPR041390;IPR041784;IPR014352;IPR035963;IPR019748;IPR000299;IPR036137;IPR005189;IPR011009;IPR011993;IPR000719;IPR017441;IPR030610;IPR001245;IPR008266;IPR020635;IPR029071;	N	NN	2
PTPRB	P23467	Receptor-type tyrosine-protein phosphatase beta (Protein-tyrosine phosphatase beta) (R-PTP-beta) (EC 3.1.3.48) (Vascular endothelial protein tyrosine phosphatase) (VE-PTP)	PTPRB/PTPB	Homo sapiens	1997	SIGNAL 1..22; /evidence=ECO:0000255	PR00700;	PS50853;PS00383;PS50056;PS50055;	IPR003961;IPR036116;IPR013783;IPR029021;IPR000242;IPR016130;IPR003595;IPR000387;	Y	NN	2
PTX3	P26022	Pentraxin-related protein PTX3 (Pentaxin-related protein PTX3) (Tumor necrosis factor alpha-induced protein 5) (TNF alpha-induced protein 5) (Tumor necrosis factor-inducible gene 14 protein) (TSG-14)	PTX3/TNFAIP5/TSG14	Homo sapiens	381	SIGNAL 1..17; /evidence=ECO:0000255	PR00895;	PS00289;PS51828;	IPR013320;IPR006558;IPR030476;IPR001759;IPR042837;	Y	NN	2
QPCT	Q16769	Glutaminyl-peptide cyclotransferase (EC 2.3.2.5) (Glutaminyl cyclase) (QC) (sQC) (Glutaminyl-tRNA cyclotransferase) (Glutamyl cyclase) (EC)	QPCT	Homo sapiens	361	SIGNAL 1..28; /evidence=ECO:0000255	-	-	IPR037457;IPR007484;	Y	NN	2
RAP1A	P62834	Ras-related protein Rap-1A (C21KG) (G-22K) (GTP-binding protein smg p21A) (Ras-related protein Krev-1)	RAP1A/KREV1	Homo sapiens	184	-	-	PS51421;	IPR027417;IPR038851;IPR005225;IPR001806;IPR020849;	N	NN	2
RBP1	P09455	Retinol-binding protein 1 (Cellular retinol-binding protein) (CRBP) (Cellular retinol-binding protein I) (CRBP-I)	RBP1/CRBP1	Homo sapiens	135	-	PR00178;	PS00214;	IPR012674;IPR031264;IPR000463;IPR031259;IPR000566;	N	NN	2
RETN	Q9HD89	Resistin (Adipose tissue-specific secretory factor) (ADSF) (C/EBP-epsilon-regulated myeloid-specific secreted cysteine-rich protein) (Cysteine-rich secreted protein A12-alpha-like 2) (Cysteine-rich secreted protein FIZZ3)	RETN/FIZZ3/HXCP1/RSTN/UNQ407/PRO1199	Homo sapiens	108	SIGNAL 1..18; /evidence=ECO:0000255	-	-	IPR009714;IPR036262;	Y	NN	2
RNASE2	P10153	Non-secretory ribonuclease (EC 4.6.1.18) (Eosinophil-derived neurotoxin) (RNase UpI-2) (Ribonuclease 2) (RNase 2) (Ribonuclease US)	RNASE2/EDN/RNS2	Homo sapiens	161	SIGNAL 1..27; /evidence=ECO:0000269|PubMed:3166997, ECO:0000269|PubMed:3182786, ECO:0000269|PubMed:3458170, ECO:0000269|PubMed:3926759, ECO:0000269|PubMed:8471426	PR00794;	PS00127;	IPR001427;IPR036816;IPR023411;IPR023412;	Y	NN	2
RNASE3	P12724	Eosinophil cationic protein (ECP) (EC 3.1.27.-) (Ribonuclease 3) (RNase 3)	RNASE3/ECP/RNS3	Homo sapiens	160	SIGNAL 1..27; /evidence=ECO:0000269|PubMed:2501794, ECO:0000269|PubMed:3458170	PR00794;	PS00127;	IPR001427;IPR036816;IPR023411;IPR023412;	Y	NN	2
RPL36	Q9Y3U8	60S ribosomal protein L36 (Large ribosomal subunit protein eL36)	RPL36	Homo sapiens	105	-	-	PS01190;	IPR038097;IPR000509;	N	NN	2
SEC13	P55735	Protein SEC13 homolog (GATOR complex protein SEC13) (SEC13-like protein 1) (SEC13-related protein)	SEC13/D3S1231E/SEC13A/SEC13L1/SEC13R	Homo sapiens	322	-	-	PS50082;PS50294;	IPR037596;IPR037363;IPR015943;IPR001680;IPR017986;IPR036322;	N	NN	2
SEMA3A	Q14563	Semaphorin-3A (Semaphorin III) (Sema III)	SEMA3A/SEMAD	Homo sapiens	771	SIGNAL 1..20; /evidence=ECO:0000255	-	PS50835;PS51004;	IPR007110;IPR036179;IPR013783;IPR003599;IPR016201;IPR042820;IPR001627;IPR036352;IPR027231;IPR015943;	Y	NN	2
SEMA3F	Q13275	Semaphorin-3F (Sema III/F) (Semaphorin IV) (Sema IV)	SEMA3F	Homo sapiens	785	SIGNAL 1..18; /evidence=ECO:0000255	-	PS50835;PS51004;	IPR007110;IPR036179;IPR013783;IPR003599;IPR003598;IPR016201;IPR001627;IPR036352;IPR027231;	Y	NN	2
SEMA6A	Q9H2E6	Semaphorin-6A (Semaphorin VIA) (Sema VIA) (Semaphorin-6A-1) (SEMA6A-1)	SEMA6A/KIAA1368/SEMAQ	Homo sapiens	1030	SIGNAL 1..18; /evidence=ECO:0000255	-	PS51004;	IPR002165;IPR016201;IPR001627;IPR036352;IPR027231;IPR015943;	Y	NN	2
SEMA6C	Q9H3T2	Semaphorin-6C (Semaphorin-Y) (Sema Y)	SEMA6C/KIAA1869/SEMAY	Homo sapiens	930	SIGNAL 1..24; /evidence=ECO:0000255	-	PS51004;	IPR001627;IPR036352;IPR027231;IPR015514;IPR015943;	Y	NN	2
SEMA6D	Q8NFY4	Semaphorin-6D	SEMA6D/KIAA1479	Homo sapiens	1073	SIGNAL 1..20; /evidence=ECO:0000255	-	PS51004;	IPR002165;IPR016201;IPR001627;IPR036352;IPR027231;IPR015943;	Y	NN	2
SIAH1	Q8IUQ4	E3 ubiquitin-protein ligase SIAH1 (EC 2.3.2.27) (RING-type E3 ubiquitin transferase SIAH1) (Seven in absentia homolog 1) (Siah-1) (Siah-1a)	SIAH1/HUMSIAH	Homo sapiens	282	-	-	PS50089;PS51081;	IPR018121;IPR004162;IPR008974;IPR001841;IPR013083;IPR013010;	N	NN	2
SIRT1	Q96EB6	NAD-dependent protein deacetylase sirtuin-1 (hSIRT1) (EC 2.3.1.286) (NAD-dependent protein deacylase sirtuin-1) (EC 2.3.1.-) (Regulatory protein SIR2 homolog 1) (SIR2-like protein 1) (hSIR2) [Cleaved into: SirtT1 75 kDa fragment (75SirT1)]	SIRT1/SIR2L1	Homo sapiens	747	-	-	PS50305;	IPR029035;IPR003000;IPR026591;IPR026590;	N	NN	2
SMAD2	Q15796	Mothers against decapentaplegic homolog 2 (MAD homolog 2) (Mothers against DPP homolog 2) (JV18-1) (Mad-related protein 2) (hMAD-2) (SMAD family member 2) (SMAD 2) (Smad2) (hSMAD2)	SMAD2/MADH2/MADR2	Homo sapiens	467	-	-	PS51075;PS51076;	IPR013790;IPR003619;IPR013019;IPR017855;IPR001132;IPR008984;IPR036578;	N	NN	2
SMAD3	P84022	Mothers against decapentaplegic homolog 3 (MAD homolog 3) (Mad3) (Mothers against DPP homolog 3) (hMAD-3) (JV15-2) (SMAD family member 3) (SMAD 3) (Smad3) (hSMAD3)	SMAD3/MADH3	Homo sapiens	425	-	-	PS51075;PS51076;	IPR013790;IPR003619;IPR013019;IPR017855;IPR001132;IPR008984;IPR036578;	N	NN	2
SNAI1	O95863	Zinc finger protein SNAI1 (Protein snail homolog 1) (Protein sna)	SNAI1/SNAH	Homo sapiens	264	-	-	PS00028;PS50157;	IPR036236;IPR013087;	N	NN	2
SNAI2	O43623	Zinc finger protein SNAI2 (Neural crest transcription factor Slug) (Protein snail homolog 2)	SNAI2/SLUG/SLUGH	Homo sapiens	268	-	-	PS00028;PS50157;	IPR036236;IPR013087;	N	NN	2
SOS1	Q07889	Son of sevenless homolog 1 (SOS-1)	SOS1	Homo sapiens	1333	-	-	PS50010;PS50003;PS00720;PS50009;PS50212;	IPR035899;IPR000219;IPR009072;IPR007125;IPR011993;IPR001849;IPR008937;IPR000651;IPR019804;IPR023578;IPR001895;IPR036964;	N	NN	2
SOX6	P35712	Transcription factor SOX-6	SOX6	Homo sapiens	828	-	-	PS50118;	IPR009071;IPR036910;IPR027153;	N	NN	2
SPTAN1	Q13813	Spectrin alpha chain, non-erythrocytic 1 (Alpha-II spectrin) (Fodrin alpha chain) (Spectrin, non-erythroid alpha subunit)	SPTAN1/NEAS/SPTA2	Homo sapiens	2472	-	PR00452;	PS00018;PS50222;PS50002;	IPR035825;IPR011992;IPR014837;IPR018247;IPR002048;IPR036028;IPR001452;IPR018159;IPR002017;	N	NN	2
SUMO1	P63165	Small ubiquitin-related modifier 1 (SUMO-1) (GAP-modifying protein 1) (GMP1) (SMT3 homolog 3) (Sentrin) (Ubiquitin-homology domain protein PIC1) (Ubiquitin-like protein SMT3C) (Smt3C) (Ubiquitin-like protein UBL1)	SUMO1/SMT3C/SMT3H3/UBL1/OK/SW-cl.43	Homo sapiens	101	-	-	PS50053;	IPR022617;IPR000626;IPR029071;	N	NN	2
TCN1	P20061	Transcobalamin-1 (TC-1) (Haptocorrin) (HC) (Protein R) (Transcobalamin I) (TC I) (TCI)	TCN1/TC1	Homo sapiens	433	SIGNAL 1..23	-	PS00468;	IPR002157;IPR027954;	Y	NN	2
TGFA	P01135	Protransforming growth factor alpha [Cleaved into: Transforming growth factor alpha (TGF-alpha) (EGF-like TGF) (ETGF) (TGF type 1)]	TGFA	Homo sapiens	160	SIGNAL 1..23; /evidence=ECO:0000255	-	PS00022;PS01186;PS50026;	IPR013032;IPR000742;	Y	NN	2
TGFBI	Q15582	Transforming growth factor-beta-induced protein ig-h3 (Beta ig-h3) (Kerato-epithelin) (RGD-containing collagen-associated protein) (RGD-CAP)	TGFBI/BIGH3	Homo sapiens	683	SIGNAL 1..23; /evidence=ECO:0000269|PubMed:8024701	-	PS51041;PS50213;	IPR011489;IPR036378;IPR000782;IPR032954;IPR016666;	Y	BM	2
TINF2	Q9BSI4	TERF1-interacting nuclear factor 2 (TRF1-interacting nuclear protein 2)	TINF2/TIN2	Homo sapiens	451	-	-	-	IPR039098;IPR029400;	N	NN	2
TNFAIP6	P98066	Tumor necrosis factor-inducible gene 6 protein (Hyaluronate-binding protein) (TNF-stimulated gene 6 protein) (TSG-6) (Tumor necrosis factor alpha-induced protein 6) (TNF alpha-induced protein 6)	TNFAIP6/TSG6	Homo sapiens	277	SIGNAL 1..17; /evidence=ECO:0000269|PubMed:7516184	PR01265;	PS01180;PS01241;PS50963;	IPR016186;IPR016187;IPR000859;IPR000538;IPR035914;	Y	NN	2
TNFRSF1B	P20333	Tumor necrosis factor receptor superfamily member 1B (Tumor necrosis factor receptor 2) (TNF-R2) (Tumor necrosis factor receptor type II) (TNF-RII) (TNFR-II) (p75) (p80 TNF-alpha receptor) (CD antigen CD120b) (Etanercept) [Cleaved into: Tumor necrosis factor receptor superfamily member 1b, membrane form; Tumor necrosis factor-binding protein 2 (TBP-2) (TBPII)]	TNFRSF1B/TNFBR/TNFR2	Homo sapiens	461	SIGNAL 1..22; /evidence=ECO:0000269|PubMed:2173696	PR01919;	PS00652;PS50050;	IPR001368;IPR020411;IPR033996;	Y	NN	2
TOLLIP	Q9H0E2	Toll-interacting protein	TOLLIP	Homo sapiens	274	-	-	PS51140;	IPR000008;IPR035892;IPR003892;IPR041799;IPR037301;IPR009060;	N	NN	2
TRAPPC1	Q9Y5R8	Trafficking protein particle complex subunit 1 (BET5 homolog) (Multiple myeloma protein 2) (MUM-2)	TRAPPC1/BET5/MUM2	Homo sapiens	145	-	-	-	IPR011012;IPR007233;	N	NN	2
TRIM24	O15164	Transcription intermediary factor 1-alpha (TIF1-alpha) (EC 2.3.2.27) (E3 ubiquitin-protein ligase TRIM24) (RING finger protein 82) (RING-type E3 ubiquitin transferase TIF1-alpha) (Tripartite motif-containing protein 24)	TRIM24/RNF82/TIF1/TIF1A	Homo sapiens	1050	-	PR00503;	PS00633;PS50014;PS50119;PS01359;PS50016;PS00518;PS50089;	IPR003649;IPR001487;IPR036427;IPR018359;IPR019786;IPR000315;IPR011011;IPR001965;IPR019787;IPR001841;IPR017907;	N	NN	2
TTR	P02766	Transthyretin (ATTR) (Prealbumin) (TBPA)	TTR/PALB	Homo sapiens	147	SIGNAL 1..20; /evidence=ECO:0000269|PubMed:12665801, ECO:0000269|PubMed:1517749, ECO:0000269|PubMed:3135807, ECO:0000269|PubMed:4607556, ECO:0000269|PubMed:6583672, ECO:0000269|PubMed:6651852	PR00189;	PS00768;PS00769;	IPR023418;IPR030178;IPR000895;IPR023416;IPR036817;IPR023419;	Y	NN	2
UNC5B	Q8IZJ1	Netrin receptor UNC5B (Protein unc-5 homolog 2) (Protein unc-5 homolog B) (p53-regulated receptor for death and life protein 1) (p53RDL1)	UNC5B/P53RDL1/UNC5H2/UNQ1883/PRO4326	Homo sapiens	945	SIGNAL 1..26; /evidence=ECO:0000255	-	PS50835;PS50092;PS51145;	IPR011029;IPR000488;IPR042156;IPR007110;IPR036179;IPR013783;IPR013098;IPR003599;IPR003598;IPR000884;IPR036383;IPR037936;IPR033772;IPR000906;	Y	NN	2
VCL	P18206	Vinculin (Metavinculin) (MV)	VCL	Homo sapiens	1134	-	-	PS00663;PS00664;	IPR036723;IPR017997;IPR006077;IPR000633;	N	NN	2
XYLT1	Q86Y38	Xylosyltransferase 1 (EC 2.4.2.26) (Peptide O-xylosyltransferase 1) (Xylosyltransferase I) (XT-I) (XylT-I)	XYLT1/XT1	Homo sapiens	959	-	-	-	IPR003406;IPR039864;IPR024448;	N	NN	2
XYLT2	Q9H1B5	Xylosyltransferase 2 (EC 2.4.2.26) (Peptide O-xylosyltransferase 1) (Xylosyltransferase II) (XT-II) (XylT-II)	XYLT2/XT2/UNQ3058/PRO9878	Homo sapiens	865	-	-	-	IPR003406;IPR024448;	N	NN	2
YPEL5	P62699	Protein yippee-like 5	YPEL5/CGI-127	Homo sapiens	121	-	-	PS51792;	IPR034751;IPR004910;IPR039058;	N	NN	2
ZNF469	Q96JG9	Zinc finger protein 469	ZNF469/KIAA1858	Homo sapiens	3925	-	-	PS00028;PS50157;	IPR039270;IPR036236;IPR013087;	N	NN	2
ABCA4	P78363	Retinal-specific phospholipid-transporting ATPase ABCA4 (EC 7.6.2.1) (ATP-binding cassette sub-family A member 4) (RIM ABC transporter) (RIM protein) (RmP) (Retinal-specific ATP-binding cassette transporter) (Stargardt disease protein)	ABCA4/ABCR	Homo sapiens	2273	-	-	PS00211;PS50893;	IPR003593;IPR003439;IPR017871;IPR026082;IPR005951;IPR027417;	N	NN	1
ABL1	P00519	Tyrosine-protein kinase ABL1 (EC 2.7.10.2) (Abelson murine leukemia viral oncogene homolog 1) (Abelson tyrosine-protein kinase 1) (Proto-oncogene c-Abl) (p150)	ABL1/ABL/JTK7	Homo sapiens	1130	-	PR00401;PR00109;	PS00107;PS50011;PS00109;PS50001;PS50002;	IPR033221;IPR035837;IPR015015;IPR011009;IPR000719;IPR017441;IPR001245;IPR000980;IPR036860;IPR036028;IPR001452;IPR008266;IPR020635;	N	NN	1
ABL2	P42684	Tyrosine-protein kinase ABL2 (EC 2.7.10.2) (Abelson murine leukemia viral oncogene homolog 2) (Abelson tyrosine-protein kinase 2) (Abelson-related gene protein) (Tyrosine-protein kinase ARG)	ABL2/ABLL/ARG	Homo sapiens	1182	-	PR00401;PR00109;	PS00107;PS50011;PS00109;PS50001;PS50002;	IPR035837;IPR015015;IPR011009;IPR000719;IPR017441;IPR001245;IPR000980;IPR036860;IPR036028;IPR001452;IPR008266;IPR020635;	N	NN	1
ABLIM1	O14639	Actin-binding LIM protein 1 (abLIM-1) (Actin-binding LIM protein family member 1) (Actin-binding double zinc finger protein) (LIMAB1) (Limatin)	ABLIM1/ABLIM/KIAA0059/LIMAB1	Homo sapiens	778	-	-	PS51089;PS00478;PS50023;	IPR028448;IPR032402;IPR003128;IPR036886;IPR001781;	N	NN	1
ABLIM2	Q6H8Q1	Actin-binding LIM protein 2 (abLIM-2) (Actin-binding LIM protein family member 2)	ABLIM2/KIAA1808	Homo sapiens	611	-	-	PS51089;PS00478;PS50023;	IPR028450;IPR032402;IPR003128;IPR036886;IPR001781;	N	NN	1
ABLIM3	O94929	Actin-binding LIM protein 3 (abLIM-3) (Actin-binding LIM protein family member 3)	ABLIM3/KIAA0843/HMFN1661	Homo sapiens	683	-	-	PS51089;PS00478;PS50023;	IPR028449;IPR032402;IPR003128;IPR036886;IPR001781;	N	NN	1
ABR	Q12979	Active breakpoint cluster region-related protein	ABR	Homo sapiens	859	-	-	PS50004;PS00741;PS50010;PS50003;PS50238;	IPR037769;IPR037865;IPR000008;IPR035892;IPR035899;IPR000219;IPR001331;IPR001849;IPR008936;IPR000198;	N	NN	1
ACAA1	P09110	3-ketoacyl-CoA thiolase, peroxisomal (EC 2.3.1.16) (Acetyl-CoA acyltransferase) (Beta-ketothiolase) (Peroxisomal 3-oxoacyl-CoA thiolase)	ACAA1/ACAA/PTHIO	Homo sapiens	424	-	-	PS00098;PS00737;PS00099;	IPR002155;IPR016039;IPR020615;IPR020610;IPR020617;IPR020613;IPR020616;	N	NN	1
ACD	Q96AP0	Adrenocortical dysplasia protein homolog (POT1 and TIN2-interacting protein)	ACD/PIP1/PTOP/TINT1/TPP1	Homo sapiens	458	-	-	-	IPR028631;	N	NN	1
ACE2	Q9BYF1	Angiotensin-converting enzyme 2 (EC 3.4.17.23) (ACE-related carboxypeptidase) (Angiotensin-converting enzyme homolog) (ACEH) (Metalloprotease MPROT15) [Cleaved into: Processed angiotensin-converting enzyme 2]	ACE2/UNQ868/PRO1885	Homo sapiens	805	SIGNAL 1..17; /evidence=ECO:0000255	PR00791;	PS00142;	IPR031588;IPR001548;	Y	NN	1
ACLY	P53396	ATP-citrate synthase (EC 2.3.3.8) (ATP-citrate (pro-S-)-lyase) (ACL) (Citrate cleavage enzyme)	ACLY	Homo sapiens	1101	-	-	PS01216;PS00399;PS01217;	IPR014608;IPR017440;IPR032263;IPR016143;IPR002020;IPR036969;IPR033847;IPR003781;IPR005811;IPR036291;IPR017866;IPR016102;	N	NN	1
ACSL4	O60488	Long-chain-fatty-acid--CoA ligase 4 (EC 6.2.1.3) (Arachidonate--CoA ligase) (EC 6.2.1.15) (Long-chain acyl-CoA synthetase 4) (LACS 4)	ACSL4/ACS4/FACL4/LACS4	Homo sapiens	711	-	-	PS00455;	IPR020845;IPR000873;IPR042099;	N	NN	1
ACTR10	Q9NZ32	Actin-related protein 10 (Actin-related protein 11) (hARP11)	ACTR10/ACTR11/ARP11	Homo sapiens	417	-	-	-	IPR004000;IPR027127;	N	NN	1
ACTR2	P61160	Actin-related protein 2 (Actin-like protein 2)	ACTR2/ARP2	Homo sapiens	394	-	PR00190;	PS01132;	IPR004000;IPR020902;IPR027306;	N	NN	1
ADAM9	Q13443	Disintegrin and metalloproteinase domain-containing protein 9 (ADAM 9) (EC 3.4.24.-) (Cellular disintegrin-related protein) (Meltrin-gamma) (Metalloprotease/disintegrin/cysteine-rich protein 9) (Myeloma cell metalloproteinase)	ADAM9/KIAA0021/MCMP/MDC9/MLTNG	Homo sapiens	819	SIGNAL 1..28; /evidence=ECO:0000255	-	PS50215;PS00427;PS50214;PS01186;PS50026;PS00142;	IPR006586;IPR018358;IPR001762;IPR036436;IPR013032;IPR000742;IPR024079;IPR001590;IPR002870;IPR034027;	Y	BM	1
AGA	P20933	N(4)-(beta-N-acetylglucosaminyl)-L-asparaginase (EC 3.5.1.26) (Aspartylglucosaminidase) (Glycosylasparaginase) (N4-(N-acetyl-beta-glucosaminyl)-L-asparagine amidase) [Cleaved into: Glycosylasparaginase alpha chain; Glycosylasparaginase beta chain]	AGA	Homo sapiens	346	SIGNAL 1..23; /evidence=ECO:0000244|PubMed:25944712, ECO:0000269|PubMed:2011603	-	-	IPR029055;IPR000246;	Y	NN	1
AGAP2	Q99490	Arf-GAP with GTPase, ANK repeat and PH domain-containing protein 2 (AGAP-2) (Centaurin-gamma-1) (Cnt-g1) (GTP-binding and GTPase-activating protein 2) (GGAP2) (Phosphatidylinositol 3-kinase enhancer) (PIKE)	AGAP2/CENTG1/KIAA0167	Homo sapiens	1192	-	PR00405;	PS50297;PS50088;PS50115;PS50003;PS51419;	IPR002110;IPR020683;IPR036770;IPR037278;IPR001164;IPR038508;IPR027417;IPR011993;IPR001849;IPR001806;	N	NN	1
AGGF1	Q8N302	Angiogenic factor with G patch and FHA domains 1 (Angiogenic factor VG5Q) (hVG5Q) (G patch domain-containing protein 7) (Vasculogenesis gene on 5q protein)	AGGF1/GPATC7/GPATCH7/VG5Q	Homo sapiens	714	-	-	PS50006;PS50174;	IPR035624;IPR000253;IPR000467;IPR041591;IPR008984;	N	NN	1
AGK	Q53H12	Acylglycerol kinase, mitochondrial (hAGK) (EC 2.7.1.107) (EC 2.7.1.138) (EC 2.7.1.94) (Multiple substrate lipid kinase) (HsMuLK) (MuLK) (Multi-substrate lipid kinase)	AGK/MULK	Homo sapiens	422	-	-	PS50146;	IPR017438;IPR001206;IPR016064;	N	NN	1
AGPAT2	O15120	1-acyl-sn-glycerol-3-phosphate acyltransferase beta (EC 2.3.1.51) (1-acylglycerol-3-phosphate O-acyltransferase 2) (1-AGP acyltransferase 2) (1-AGPAT 2) (Lysophosphatidic acid acyltransferase beta) (LPAAT-beta)	AGPAT2	Homo sapiens	278	SIGNAL 1..23; /evidence=ECO:0000255	-	-	IPR004552;IPR002123;	Y	NN	1
AGT	P01019	Angiotensinogen (Serpin A8) [Cleaved into: Angiotensin-1 (Angiotensin 1-10) (Angiotensin I) (Ang I); Angiotensin-2 (Angiotensin 1-8) (Angiotensin II) (Ang II); Angiotensin-3 (Angiotensin 2-8) (Angiotensin III) (Ang III) (Des-Asp[1]-angiotensin II); Angiotensin-4 (Angiotensin 3-8) (Angiotensin IV) (Ang IV); Angiotensin 1-9; Angiotensin 1-7; Angiotensin 1-5; Angiotensin 1-4]	AGT/SERPINA8	Homo sapiens	485	SIGNAL 1..33; /evidence=ECO:0000269|PubMed:4300938, ECO:0000269|PubMed:7259779, ECO:0000269|PubMed:7539791	PR00654;	PS00284;	IPR000227;IPR033834;IPR023795;IPR023796;IPR000215;IPR036186;IPR042178;IPR042185;	Y	NN	1
AGTRAP	Q6RW13	Type-1 angiotensin II receptor-associated protein (AT1 receptor-associated protein)	AGTRAP/ATRAP	Homo sapiens	159	-	-	-	IPR009436;	N	NN	1
AHCTF1	Q8WYP5	Protein ELYS (Embryonic large molecule derived from yolk sac) (Protein MEL-28) (Putative AT-hook-containing transcription factor 1)	AHCTF1/ELYS/TMBS62/MSTP108	Homo sapiens	2266	-	-	-	IPR032040;IPR025151;IPR011047;	N	NN	1
AHNAK	Q09666	Neuroblast differentiation-associated protein AHNAK (Desmoyokin)	AHNAK/PM227	Homo sapiens	5890	-	-	PS50106;	IPR001478;IPR036034;	N	NN	1
AKAP9	Q99996	A-kinase anchor protein 9 (AKAP-9) (A-kinase anchor protein 350 kDa) (AKAP 350) (hgAKAP 350) (A-kinase anchor protein 450 kDa) (AKAP 450) (AKAP 120-like protein) (Centrosome- and Golgi-localized PKN-associated protein) (CG-NAP) (Protein hyperion) (Protein kinase A-anchoring protein 9) (PRKA9) (Protein yotiao)	AKAP9/AKAP350/AKAP450/KIAA0803	Homo sapiens	3907	-	-	-	IPR028745;IPR005539;IPR019528;	N	NN	1
ALDH3B1	P43353	Aldehyde dehydrogenase family 3 member B1 (EC 1.2.1.28) (EC 1.2.1.5) (EC 1.2.1.7) (Aldehyde dehydrogenase 7)	ALDH3B1/ALDH7	Homo sapiens	468	-	-	PS00070;PS00687;	IPR016161;IPR016163;IPR016160;IPR029510;IPR016162;IPR015590;IPR012394;	N	NN	1
ALK	Q9UM73	ALK tyrosine kinase receptor (EC 2.7.10.1) (Anaplastic lymphoma kinase) (CD antigen CD246)	ALK	Homo sapiens	1620	SIGNAL 1..18; /evidence=ECO:0000255	PR00109;	PS50060;PS00107;PS50011;PS00109;PS00239;	IPR026830;IPR013320;IPR011009;IPR036055;IPR002172;IPR000998;IPR000719;IPR017441;IPR001245;IPR008266;IPR020635;IPR002011;	Y	NN	1
ALPI	P09923	Intestinal-type alkaline phosphatase (IAP) (Intestinal alkaline phosphatase) (EC 3.1.3.1)	ALPI	Homo sapiens	528	SIGNAL 1..19; /evidence=ECO:0000269|PubMed:1458595, ECO:0000269|PubMed:3458202	PR00113;	PS00123;	IPR001952;IPR018299;IPR017850;	Y	NN	1
ALPPL2	P10696	Alkaline phosphatase, germ cell type (EC 3.1.3.1) (ALP-1) (Alkaline phosphatase Nagao isozyme) (Alkaline phosphatase, placental-like) (Germ cell alkaline phosphatase) (GCAP) (Placental alkaline phosphatase-like) (PLAP-like)	ALPG/ALPPL/ALPPL2	Homo sapiens	532	SIGNAL 1..19; /evidence=ECO:0000255	PR00113;	PS00123;	IPR001952;IPR018299;IPR017850;	Y	NN	1
AMMECR1	Q9Y4X0	AMME syndrome candidate gene 1 protein	AMMECR1	Homo sapiens	333	-	-	PS51112;	IPR023473;IPR036071;IPR002733;IPR027485;	N	NN	1
ANO6	Q4KMQ2	Anoctamin-6 (Small-conductance calcium-activated nonselective cation channel) (SCAN channel) (Transmembrane protein 16F)	ANO6/TMEM16F	Homo sapiens	910	-	-	-	IPR032394;IPR007632;IPR031295;	N	NN	1
ANXA1	P04083	Annexin A1 (Annexin I) (Annexin-1) (Calpactin II) (Calpactin-2) (Chromobindin-9) (Lipocortin I) (Phospholipase A2 inhibitory protein) (p35)	ANXA1/ANX1/LPC1	Homo sapiens	346	-	PR00196;PR00197;	PS00223;PS51897;	IPR001464;IPR018502;IPR018252;IPR037104;IPR002388;	N	NN	1
ANXA11	P50995	Annexin A11 (56 kDa autoantigen) (Annexin XI) (Annexin-11) (Calcyclin-associated annexin 50) (CAP-50)	ANXA11/ANX11	Homo sapiens	505	-	PR00196;PR01810;	PS00223;PS51897;	IPR001464;IPR018502;IPR018252;IPR037104;IPR008157;	N	NN	1
ANXA2R	Q3ZCQ2	Annexin-2 receptor (Annexin II receptor) (AXIIR)	ANXA2R/AX2R/C5orf39	Homo sapiens	193	-	-	-	IPR031449;	N	NN	1
ANXA6	P08133	Annexin A6 (67 kDa calelectrin) (Annexin VI) (Annexin-6) (Calphobindin-II) (CPB-II) (Chromobindin-20) (Lipocortin VI) (Protein III) (p68) (p70)	ANXA6/ANX6	Homo sapiens	673	-	PR00196;PR00202;	PS00223;PS51897;	IPR001464;IPR018502;IPR018252;IPR037104;IPR002393;	N	NN	1
AOC1	P19801	Amiloride-sensitive amine oxidase [copper-containing] (DAO) (Diamine oxidase) (EC 1.4.3.22) (Amiloride-binding protein 1) (Amine oxidase copper domain-containing protein 1) (Histaminase) (Kidney amine oxidase) (KAO)	AOC1/ABP1/DAO1	Homo sapiens	751	SIGNAL 1..19; /evidence=ECO:0000269|PubMed:8144586	PR00766;	PS01164;PS01165;	IPR000269;IPR015798;IPR036460;IPR016182;IPR015800;IPR015802;	Y	NN	1
AP1M1	Q9BXS5	AP-1 complex subunit mu-1 (AP-mu chain family member mu1A) (Adaptor protein complex AP-1 subunit mu-1) (Adaptor-related protein complex 1 subunit mu-1) (Clathrin assembly protein complex 1 mu-1 medium chain 1) (Clathrin coat assembly protein AP47) (Clathrin coat-associated protein AP47) (Golgi adaptor HA1/AP1 adaptin mu-1 subunit) (Mu-adaptin 1) (Mu1A-adaptin)	AP1M1/CLTNM	Homo sapiens	423	-	PR00314;	PS00990;PS00991;PS51072;	IPR036168;IPR001392;IPR018240;IPR011012;IPR028565;	N	NN	1
AP3B1	O00203	AP-3 complex subunit beta-1 (Adaptor protein complex AP-3 subunit beta-1) (Adaptor-related protein complex 3 subunit beta-1) (Beta-3A-adaptin) (Clathrin assembly protein complex 3 beta-1 large chain)	AP3B1/ADTB3A	Homo sapiens	1094	-	-	-	IPR026740;IPR029394;IPR029390;IPR026739;IPR016024;IPR015151;IPR002553;	N	NN	1
APBB1IP	Q7Z5R6	Amyloid beta A4 precursor protein-binding family B member 1-interacting protein (APBB1-interacting protein 1) (Proline-rich EVH1 ligand 1) (PREL-1) (Proline-rich protein 73) (Rap1-GTP-interacting adapter molecule) (RIAM) (Retinoic acid-responsive proline-rich protein 1) (RARP-1)	APBB1IP/PREL1/RARP1/RIAM	Homo sapiens	666	-	-	PS50003;PS50200;	IPR039664;IPR011993;IPR039665;IPR001849;IPR000159;IPR029071;	N	NN	1
APH1A	Q96BI3	Gamma-secretase subunit APH-1A (APH-1a) (Aph-1alpha) (Presenilin-stabilization factor)	APH1A/PSF/CGI-78/UNQ579/PRO1141	Homo sapiens	265	-	-	-	IPR009294;	N	NN	1
APITD1	Q8N2Z9	Centromere protein S (CENP-S) (Apoptosis-inducing TAF9-like domain-containing protein 1) (FANCM-associated histone fold protein 1) (FANCM-interacting histone fold protein 1) (Fanconi anemia-associated polypeptide of 16 kDa)	CENPS/APITD1/FAAP16/MHF1	Homo sapiens	138	-	-	-	IPR029003;IPR033554;IPR009072;	N	NN	1
APOH	P02749	Beta-2-glycoprotein 1 (APC inhibitor) (Activated protein C-binding protein) (Anticardiolipin cofactor) (Apolipoprotein H) (Apo-H) (Beta-2-glycoprotein I) (B2GPI) (Beta(2)GPI)	APOH/B2G1	Homo sapiens	345	SIGNAL 1..19; /evidence=ECO:0000269|PubMed:11250549, ECO:0000269|PubMed:1602135, ECO:0000269|PubMed:2349221, ECO:0000269|PubMed:6587378	-	PS50923;	IPR035976;IPR015104;IPR000436;	Y	NN	1
AQP4	P55087	Aquaporin-4 (AQP-4) (Mercurial-insensitive water channel) (MIWC) (WCH4)	AQP4	Homo sapiens	323	-	PR00783;	PS00221;	IPR023271;IPR034294;IPR000425;IPR022357;	N	NN	1
ARAF	P10398	Serine/threonine-protein kinase A-Raf (EC 2.7.11.1) (Proto-oncogene A-Raf) (Proto-oncogene A-Raf-1) (Proto-oncogene Pks)	ARAF/ARAF1/PKS/PKS2	Homo sapiens	606	-	PR00008;	PS00107;PS50011;PS00108;PS50898;PS00479;PS50081;	IPR020454;IPR011009;IPR002219;IPR000719;IPR017441;IPR003116;IPR001245;IPR008271;IPR029071;	N	NN	1
ARF6	P62330	ADP-ribosylation factor 6	ARF6	Homo sapiens	175	-	PR00328;	PS51417;	IPR041838;IPR027417;IPR005225;IPR006689;	N	NN	1
ARMS2	P0C7Q2	Age-related maculopathy susceptibility protein 2	ARMS2	Homo sapiens	107	-	-	-	-	N	NN	1
ARRB1	P49407	Beta-arrestin-1 (Arrestin beta-1) (Non-visual arrestin-2)	ARRB1/ARR1	Homo sapiens	418	-	PR00309;	PS00295;	IPR000698;IPR011021;IPR014752;IPR011022;IPR017864;IPR014753;IPR014756;	N	NN	1
ARRB2	P32121	Beta-arrestin-2 (Arrestin beta-2) (Non-visual arrestin-3)	ARRB2/ARB2/ARR2	Homo sapiens	409	-	PR00309;	PS00295;	IPR000698;IPR011021;IPR014752;IPR011022;IPR017864;IPR014753;IPR014756;	N	NN	1
ARSA	P15289	Arylsulfatase A (ASA) (EC 3.1.6.8) (Cerebroside-sulfatase) [Cleaved into: Arylsulfatase A component B; Arylsulfatase A component C]	ARSA	Homo sapiens	507	SIGNAL 1..18; /evidence=ECO:0000269|PubMed:1352993	-	PS00523;PS00149;	IPR017850;IPR024607;IPR000917;	Y	NN	1
ARSB	P15848	Arylsulfatase B (ASB) (EC 3.1.6.12) (N-acetylgalactosamine-4-sulfatase) (G4S)	ARSB	Homo sapiens	533	SIGNAL 1..36; /note=Or 38; /evidence=ECO:0000255	-	PS00523;PS00149;	IPR017850;IPR024607;IPR000917;	Y	NN	1
ART3	Q13508	Ecto-ADP-ribosyltransferase 3 (EC 2.4.2.31) (ADP-ribosyltransferase C2 and C3 toxin-like 3) (ARTC3) (Mono(ADP-ribosyl)transferase 3) (NAD(P)(+)--arginine ADP-ribosyltransferase 3)	ART3/TMART	Homo sapiens	389	SIGNAL 1..26; /evidence=ECO:0000255	PR00970;	PS01291;	IPR000768;	Y	NN	1
ART4	Q93070	Ecto-ADP-ribosyltransferase 4 (EC 2.4.2.31) (ADP-ribosyltransferase C2 and C3 toxin-like 4) (ARTC4) (Dombrock blood group carrier molecule) (Mono(ADP-ribosyl)transferase 4) (NAD(P)(+)--arginine ADP-ribosyltransferase 4) (CD antigen CD297)	ART4/DO/DOK1	Homo sapiens	314	SIGNAL 1..46; /evidence=ECO:0000255	PR00970;	PS01291;	IPR000768;	Y	NN	1
ASPN	Q9BXN1	Asporin (Periodontal ligament-associated protein 1) (PLAP-1)	ASPN/PLAP1/SLRR1C/UNQ215/PRO241	Homo sapiens	380	SIGNAL 1..14; /evidence=ECO:0000255	-	PS51450;	IPR028548;IPR001611;IPR003591;IPR032675;IPR000372;IPR016352;	Y	NN	1
ATAD5	Q96QE3	ATPase family AAA domain-containing protein 5 (Chromosome fragility-associated gene 1 protein)	ATAD5/C17orf41/FRAG1	Homo sapiens	1844	-	-	-	IPR003593;IPR003959;IPR027417;	N	NN	1
ATG7	O95352	Ubiquitin-like modifier-activating enzyme ATG7 (ATG12-activating enzyme E1 ATG7) (Autophagy-related protein 7) (APG7-like) (hAGP7) (Ubiquitin-activating enzyme E1-like protein)	ATG7/APG7L	Homo sapiens	703	-	-	-	IPR006285;IPR032197;IPR042522;IPR042523;IPR000594;IPR035985;	N	NN	1
ATM	Q13315	Serine-protein kinase ATM (EC 2.7.11.1) (Ataxia telangiectasia mutated) (A-T mutated)	ATM	Homo sapiens	3056	-	-	PS51189;PS51190;PS00915;PS00916;PS50290;	IPR016024;IPR015519;IPR003152;IPR011009;IPR000403;IPR036940;IPR018936;IPR003151;IPR014009;IPR021668;	N	NN	1
ATP11A	P98196	Probable phospholipid-transporting ATPase IH (EC 7.6.2.1) (ATPase IS) (ATPase class VI type 11A) (P4-ATPase flippase complex alpha subunit ATP11A)	ATP11A/ATPIH/ATPIS/KIAA1021	Homo sapiens	1134	-	-	PS00154;	IPR030361;IPR023299;IPR018303;IPR023298;IPR008250;IPR036412;IPR023214;IPR006539;IPR032631;IPR001757;IPR032630;	N	NN	1
ATP1A3	P13637	Sodium/potassium-transporting ATPase subunit alpha-3 (Na(+)/K(+) ATPase alpha-3 subunit) (EC 7.2.2.13) (Na(+)/K(+) ATPase alpha(III) subunit) (Sodium pump subunit alpha-3)	ATP1A3	Homo sapiens	1013	-	-	PS00154;	IPR006068;IPR004014;IPR023299;IPR018303;IPR023298;IPR008250;IPR036412;IPR023214;IPR005775;IPR001757;	N	NN	1
ATP6AP2	O75787	Renin receptor (ATPase H(+)-transporting lysosomal accessory protein 2) (ATPase H(+)-transporting lysosomal-interacting protein 2) (ER-localized type I transmembrane adaptor) (Embryonic liver differentiation factor 10) (N14F) (Renin/prorenin receptor) (Vacuolar ATP synthase membrane sector-associated protein M8-9) (ATP6M8-9) (V-ATPase M8.9 subunit) [Cleaved into: Renin receptor N-terminal fragmen…	ATP6AP2/ATP6IP2/CAPER/ELDF10/HT028/MSTP009/PSEC0072	Homo sapiens	350	SIGNAL 1..16; /evidence=ECO:0000255	-	-	IPR012493;	Y	NN	1
ATP6V0A2	Q9Y487	V-type proton ATPase 116 kDa subunit a isoform 2 (V-ATPase 116 kDa isoform a2) (Lysosomal H(+)-transporting ATPase V0 subunit a2) (TJ6) (Vacuolar proton translocating ATPase 116 kDa subunit a isoform 2)	ATP6V0A2	Homo sapiens	856	-	-	-	IPR002490;IPR026028;	N	NN	1
ATP6V0C	P27449	V-type proton ATPase 16 kDa proteolipid subunit (V-ATPase 16 kDa proteolipid subunit) (Vacuolar proton pump 16 kDa proteolipid subunit)	ATP6V0C/ATP6C/ATP6L/ATPL	Homo sapiens	155	-	PR00122;	-	IPR002379;IPR000245;IPR011555;IPR035921;	N	NN	1
ATP6V1D	Q9Y5K8	V-type proton ATPase subunit D (V-ATPase subunit D) (V-ATPase 28 kDa accessory protein) (Vacuolar proton pump subunit D)	ATP6V1D/ATP6M/VATD	Homo sapiens	247	-	-	-	IPR002699;	N	NN	1
ATP8A1	Q9Y2Q0	Phospholipid-transporting ATPase IA (EC 7.6.2.1) (ATPase class I type 8A member 1) (Chromaffin granule ATPase II) (P4-ATPase flippase complex alpha subunit ATP8A1)	ATP8A1/ATPIA	Homo sapiens	1164	-	-	PS00154;	IPR023299;IPR018303;IPR023298;IPR008250;IPR036412;IPR023214;IPR006539;IPR032631;IPR001757;IPR032630;	N	NN	1
ATP8B4	Q8TF62	Probable phospholipid-transporting ATPase IM (EC 7.6.2.1) (ATPase class I type 8B member 4) (P4-ATPase flippase complex alpha subunit ATP8B4)	ATP8B4/KIAA1939	Homo sapiens	1192	-	-	PS00154;	IPR030348;IPR023299;IPR018303;IPR023298;IPR008250;IPR036412;IPR023214;IPR006539;IPR032631;IPR001757;IPR032630;	N	NN	1
ATR	Q13535	Serine/threonine-protein kinase ATR (EC 2.7.11.1) (Ataxia telangiectasia and Rad3-related protein) (FRAP-related protein 1)	ATR/FRP1	Homo sapiens	2644	-	-	PS51189;PS51190;PS50077;PS00916;PS50290;	IPR011989;IPR016024;IPR003152;IPR021133;IPR011009;IPR000403;IPR036940;IPR018936;IPR003151;IPR014009;IPR011990;IPR012993;	N	NN	1
ATRX	P46100	Transcriptional regulator ATRX (EC 3.6.4.12) (ATP-dependent helicase ATRX) (X-linked helicase II) (X-linked nuclear protein) (XNP) (Znf-HX)	ATRX/RAD54L/XH2	Homo sapiens	2492	-	-	PS51533;PS51192;PS51194;	IPR025766;IPR041430;IPR014001;IPR001650;IPR027417;IPR038718;IPR000330;IPR011011;IPR013083;	N	NN	1
AURKA	O14965	Aurora kinase A (EC 2.7.11.1) (Aurora 2) (Aurora/IPL1-related kinase 1) (ARK-1) (Aurora-related kinase 1) (hARK1) (Breast tumor-amplified kinase) (Serine/threonine-protein kinase 15) (Serine/threonine-protein kinase 6) (Serine/threonine-protein kinase aurora-A)	AURKA/AIK/AIRK1/ARK1/AURA/AYK1/BTAK/IAK1/STK15/STK6	Homo sapiens	403	-	-	PS00107;PS50011;PS00108;	IPR030616;IPR030611;IPR011009;IPR000719;IPR017441;IPR008271;	N	NN	1
AURKB	Q96GD4	Aurora kinase B (EC 2.7.11.1) (Aurora 1) (Aurora- and IPL1-like midbody-associated protein 1) (AIM-1) (Aurora/IPL1-related kinase 2) (ARK-2) (Aurora-related kinase 2) (STK-1) (Serine/threonine-protein kinase 12) (Serine/threonine-protein kinase 5) (Serine/threonine-protein kinase aurora-B)	AURKB/AIK2/AIM1/AIRK2/ARK2/STK1/STK12/STK5	Homo sapiens	344	-	-	PS00107;PS50011;PS00108;	IPR030616;IPR028772;IPR011009;IPR000719;IPR017441;IPR008271;	N	NN	1
AZU1	P20160	Azurocidin (Cationic antimicrobial protein CAP37) (Heparin-binding protein) (HBP) (hHBP)	AZU1	Homo sapiens	251	SIGNAL 1..19; /evidence=ECO:0000269|PubMed:10534120	PR00722;	PS50240;	IPR009003;IPR001314;IPR001254;	Y	NN	1
B3GNT1	O43505	Beta-1,4-glucuronyltransferase 1 (EC 2.4.1.-) (I-beta-1,3-N-acetylglucosaminyltransferase) (iGnT) (N-acetyllactosaminide beta-1,3-N-acetylglucosaminyltransferase) (Poly-N-acetyllactosamine extension enzyme) (UDP-GlcNAc:betaGal beta-1,3-N-acetylglucosaminyltransferase 1)	B4GAT1/B3GNT1/B3GNT6	Homo sapiens	415	-	-	-	-	N	NN	1
B3GNT2	Q9NY97	N-acetyllactosaminide beta-1,3-N-acetylglucosaminyltransferase 2 (EC 2.4.1.149) (Beta-1,3-N-acetylglucosaminyltransferase 1) (BGnT-1) (Beta-1,3-Gn-T1) (Beta3Gn-T1) (Beta-1,3-galactosyltransferase 7) (Beta-1,3-GalTase 7) (Beta3Gal-T7) (Beta3GalT7) (b3Gal-T7) (Beta-3-Gx-T7) (UDP-Gal:beta-GlcNAc beta-1,3-galactosyltransferase 7) (UDP-GlcNAc:betaGal beta-1,3-N-acetylglucosaminyltransferase 2) (BGnT-2…	B3GNT2/B3GALT7/B3GNT1	Homo sapiens	397	-	-	-	IPR002659;	N	NN	1
B3GNT3	Q9Y2A9	N-acetyllactosaminide beta-1,3-N-acetylglucosaminyltransferase 3 (EC 2.4.1.149) (Beta-1,3-galactosyl-O-glycosyl-glycoprotein beta-1,3-N-acetylglucosaminyltransferase) (EC 2.4.1.146) (Beta-1,3-galactosyltransferase 8) (Beta-1,3-GalTase 8) (Beta3Gal-T8) (Beta3GalT8) (b3Gal-T8) (Beta-3-Gx-T8) (Core 1 extending beta-1,3-N-acetylglucosaminyltransferase) (Core1-beta3GlcNAcT) (Transmembrane protein 3) (…	B3GNT3/B3GALT8/TMEM3/UNQ637/PRO1266	Homo sapiens	372	-	-	-	IPR002659;	N	NN	1
B3GNT4	Q9C0J1	N-acetyllactosaminide beta-1,3-N-acetylglucosaminyltransferase 4 (EC 2.4.1.149) (UDP-GlcNAc:betaGal beta-1,3-N-acetylglucosaminyltransferase 4) (BGnT-4) (Beta-1,3-Gn-T4) (Beta-1,3-N-acetylglucosaminyltransferase 4) (Beta3Gn-T4)	B3GNT4/UNQ1898/PRO4344	Homo sapiens	378	-	-	-	IPR002659;	N	NN	1
B3GNT7	Q8NFL0	UDP-GlcNAc:betaGal beta-1,3-N-acetylglucosaminyltransferase 7 (BGnT-7) (Beta-1,3-Gn-T7) (Beta-1,3-N-acetylglucosaminyltransferase 7) (Beta3Gn-T7) (EC 2.4.1.-)	B3GNT7	Homo sapiens	401	-	-	-	IPR002659;	N	NN	1
B4GALT1	P15291	Beta-1,4-galactosyltransferase 1 (Beta-1,4-GalTase 1) (Beta4Gal-T1) (b4Gal-T1) (EC 2.4.1.-) (Beta-N-acetylglucosaminyl-glycolipid beta-1,4-galactosyltransferase) (Beta-N-acetylglucosaminylglycopeptide beta-1,4-galactosyltransferase) (EC 2.4.1.38) (Lactose synthase A protein) (EC 2.4.1.22) (N-acetyllactosamine synthase) (EC 2.4.1.90) (Nal synthase) (UDP-Gal:beta-GlcNAc beta-1,4-galactosyltransfera…	B4GALT1/GGTB2	Homo sapiens	398	-	PR02050;	-	IPR003859;IPR027791;IPR027995;IPR029044;	N	NN	1
B4GALT2	O60909	Beta-1,4-galactosyltransferase 2 (Beta-1,4-GalTase 2) (Beta4Gal-T2) (b4Gal-T2) (EC 2.4.1.-) (Beta-N-acetylglucosaminyl-glycolipid beta-1,4-galactosyltransferase) (Beta-N-acetylglucosaminylglycopeptide beta-1,4-galactosyltransferase) (EC 2.4.1.38) (Lactose synthase A protein) (EC 2.4.1.22) (N-acetyllactosamine synthase) (EC 2.4.1.90) (Nal synthase) (UDP-Gal:beta-GlcNAc beta-1,4-galactosyltransfera…	B4GALT2	Homo sapiens	372	-	PR02050;	-	IPR003859;IPR027791;IPR027995;IPR029044;	N	NN	1
B4GALT3	O60512	Beta-1,4-galactosyltransferase 3 (Beta-1,4-GalTase 3) (Beta4Gal-T3) (b4Gal-T3) (EC 2.4.1.-) (Beta-N-acetylglucosaminyl-glycolipid beta-1,4-galactosyltransferase) (Beta-N-acetylglucosaminylglycopeptide beta-1,4-galactosyltransferase) (EC 2.4.1.38) (N-acetyllactosamine synthase) (EC 2.4.1.90) (Nal synthase) (UDP-Gal:beta-GlcNAc beta-1,4-galactosyltransferase 3) (UDP-galactose:beta-N-acetylglucosami…	B4GALT3	Homo sapiens	393	-	PR02050;	-	IPR003859;IPR027791;IPR027995;IPR029044;	N	NN	1
B4GALT4	O60513	Beta-1,4-galactosyltransferase 4 (Beta-1,4-GalTase 4) (Beta4Gal-T4) (b4Gal-T4) (EC 2.4.1.-) (Beta-N-acetylglucosaminyl-glycolipid beta-1,4-galactosyltransferase) (Lactotriaosylceramide beta-1,4-galactosyltransferase) (EC 2.4.1.275) (N-acetyllactosamine synthase) (EC 2.4.1.90) (Nal synthase) (UDP-Gal:beta-GlcNAc beta-1,4-galactosyltransferase 4) (UDP-galactose:beta-N-acetylglucosamine beta-1,4-gal…	B4GALT4/UNQ552/PRO1109	Homo sapiens	344	-	PR02050;	-	IPR003859;IPR027791;IPR027995;IPR029044;	N	NN	1
B4GALT5	O43286	Beta-1,4-galactosyltransferase 5 (Beta-1,4-GalTase 5) (Beta4Gal-T5) (b4Gal-T5) (EC 2.4.1.-) (Beta-1,4-GalT II) (Glucosylceramide beta-1,4-galactosyltransferase) (EC 2.4.1.274) (Lactosylceramide synthase) (LacCer synthase) (UDP-Gal:beta-GlcNAc beta-1,4-galactosyltransferase 5) (UDP-galactose:beta-N-acetylglucosamine beta-1,4-galactosyltransferase 5)	B4GALT5	Homo sapiens	388	-	PR02050;	-	IPR003859;IPR027791;IPR027995;IPR029044;	N	NN	1
B4GALT6	Q9UBX8	Beta-1,4-galactosyltransferase 6 (Beta-1,4-GalTase 6) (Beta4Gal-T6) (b4Gal-T6) (EC 2.4.1.-) (Glucosylceramide beta-1,4-galactosyltransferase) (EC 2.4.1.274) (Lactosylceramide synthase) (LacCer synthase) (UDP-Gal:beta-GlcNAc beta-1,4-galactosyltransferase 6) (UDP-Gal:glucosylceramide beta-1,4-galactosyltransferase) (UDP-galactose:beta-N-acetylglucosamine beta-1,4-galactosyltransferase 6)	B4GALT6	Homo sapiens	382	-	PR02050;	-	IPR003859;IPR027791;IPR027995;IPR029044;	N	NN	1
B9D2	Q9BPU9	B9 domain-containing protein 2 (MKS1-related protein 2)	B9D2/MKSR2	Homo sapiens	175	-	-	PS51381;	IPR010796;	N	NN	1
BAG4	O95429	BAG family molecular chaperone regulator 4 (BAG-4) (Bcl-2-associated athanogene 4) (Silencer of death domains)	BAG4/SODD	Homo sapiens	457	-	-	PS51035;	IPR039773;IPR036533;IPR003103;	N	NN	1
BCAM	P50895	Basal cell adhesion molecule (Auberger B antigen) (B-CAM cell surface glycoprotein) (F8/G253 antigen) (Lutheran antigen) (Lutheran blood group glycoprotein) (CD antigen CD239)	BCAM/LU/MSK19	Homo sapiens	628	SIGNAL 1..31; /evidence=ECO:0000269|PubMed:7777537	-	PS50835;	IPR013162;IPR007110;IPR036179;IPR013783;IPR003599;IPR003598;IPR013106;	Y	NN	1
BCL2L11	O43521	Bcl-2-like protein 11 (Bcl2-L-11) (Bcl2-interacting mediator of cell death)	BCL2L11/BIM	Homo sapiens	198	-	-	-	IPR014771;IPR017288;IPR015040;	N	NN	1
BET1	O15155	BET1 homolog (hBET1) (Golgi vesicular membrane-trafficking protein p18)	BET1	Homo sapiens	118	-	-	PS50192;	IPR039897;IPR039899;IPR000727;	N	NN	1
BIRC5	O15392	Baculoviral IAP repeat-containing protein 5 (Apoptosis inhibitor 4) (Apoptosis inhibitor survivin)	BIRC5/API4/IAP4	Homo sapiens	142	-	-	PS50143;	IPR001370;	N	NN	1
BLK	P51451	Tyrosine-protein kinase Blk (EC 2.7.10.2) (B lymphocyte kinase) (p55-Blk)	BLK	Homo sapiens	505	-	PR00401;PR00452;PR00109;	PS00107;PS50011;PS50001;PS50002;	IPR035853;IPR011009;IPR000719;IPR017441;IPR001245;IPR000980;IPR036860;IPR036028;IPR001452;IPR020635;	N	NN	1
BMP7	P18075	Bone morphogenetic protein 7 (BMP-7) (Osteogenic protein 1) (OP-1) (Eptotermin alfa)	BMP7/OP1	Homo sapiens	431	SIGNAL 1..29; /evidence=ECO:0000255	-	PS00250;PS51362;	IPR029034;IPR001839;IPR001111;IPR015615;IPR017948;	Y	NN	1
BRAF	P15056	Serine/threonine-protein kinase B-raf (EC 2.7.11.1) (Proto-oncogene B-Raf) (p94) (v-Raf murine sarcoma viral oncogene homolog B1)	BRAF/BRAF1/RAFB1	Homo sapiens	766	-	PR00008;	PS00107;PS50011;PS00108;PS50898;PS00479;PS50081;	IPR020454;IPR011009;IPR002219;IPR000719;IPR017441;IPR003116;IPR001245;IPR008271;IPR029071;	N	NN	1
BRCA1	P38398	Breast cancer type 1 susceptibility protein (EC 2.3.2.27) (RING finger protein 53) (RING-type E3 ubiquitin transferase BRCA1)	BRCA1/RNF53	Homo sapiens	1863	-	PR00493;	PS50172;PS00518;PS50089;	IPR011364;IPR031099;IPR025994;IPR001357;IPR036420;IPR018957;IPR001841;IPR013083;IPR017907;	N	NN	1
BTC	P35070	Probetacellulin [Cleaved into: Betacellulin (BTC)]	BTC	Homo sapiens	178	SIGNAL 1..31; /evidence=ECO:0000250	-	PS00022;PS01186;PS50026;	IPR013032;IPR000742;	Y	NN	1
BUB1	O43683	Mitotic checkpoint serine/threonine-protein kinase BUB1 (hBUB1) (EC 2.7.11.1) (BUB1A)	BUB1/BUB1L	Homo sapiens	1085	-	-	PS51489;PS00107;PS50011;PS00108;	IPR015661;IPR011009;IPR013212;IPR000719;IPR017441;IPR008271;	N	NN	1
BUB1B	O60566	Mitotic checkpoint serine/threonine-protein kinase BUB1 beta (EC 2.7.11.1) (MAD3/BUB1-related protein kinase) (hBUBR1) (Mitotic checkpoint kinase MAD3L) (Protein SSK1)	BUB1B/BUBR1/MAD3L/SSK1	Homo sapiens	1050	-	-	PS51489;	IPR015661;IPR011009;IPR013212;	N	NN	1
BUB3	O43684	Mitotic checkpoint protein BUB3	BUB3	Homo sapiens	328	-	PR00320;	PS50082;PS50294;	IPR020472;IPR015943;IPR001680;IPR017986;IPR036322;	N	NN	1
C18orf8	Q96DM3	Regulator of MON1-CCZ1 complex (Colon cancer-associated protein Mic1) (Mic-1) (WD repeat-containing protein 98)	RMC1/C18orf8/MIC1/WDR98	Homo sapiens	657	-	-	-	IPR040371;IPR009755;IPR015943;IPR036322;	N	NN	1
C1orf95	Q69YW2	Protein stum homolog	STUM/C1orf95	Homo sapiens	141	-	-	-	IPR026673;	N	NN	1
C1QTNF9	P0C862	Complement C1q and tumor necrosis factor-related protein 9A (Complement C1q and tumor necrosis factor-related protein 9)	C1QTNF9/C1QTNF9A/UNQ6503/PRO21380	Homo sapiens	333	SIGNAL 1..19; /evidence=ECO:0000255	PR00007;	PS50871;	IPR001073;IPR008160;IPR008983;	Y	NN	1
C3AR1	Q16581	C3a anaphylatoxin chemotactic receptor (C3AR) (C3a-R)	C3AR1/AZ3B/C3R1/HNFAG09	Homo sapiens	482	-	PR01104;PR01060;PR00237;	PS00237;PS50262;	IPR001644;IPR002234;IPR000826;IPR000276;IPR017452;	N	NN	1
C5	P01031	Complement C5 (C3 and PZP-like alpha-2-macroglobulin domain-containing protein 4) [Cleaved into: Complement C5 beta chain; Complement C5 alpha chain; C5a anaphylatoxin; Complement C5 alpha' chain]	C5/CPAMD4	Homo sapiens	1676	SIGNAL 1..18; /evidence=ECO:0000255	PR00004;	PS01177;PS01178;PS50189;	IPR009048;IPR036595;IPR011625;IPR011626;IPR000020;IPR018081;IPR001840;IPR041425;IPR037562;IPR013783;IPR001599;IPR002890;IPR041555;IPR040839;IPR001134;IPR018933;IPR008930;IPR008993;	Y	NN	1
C6	P13671	Complement component C6	C6	Homo sapiens	934	SIGNAL 1..21; /evidence=ECO:0000269|PubMed:2808363	PR00764;	PS00022;PS51465;PS01209;PS50068;PS00279;PS51412;PS50923;PS50092;	IPR037563;IPR003884;IPR002350;IPR036055;IPR023415;IPR002172;IPR001862;IPR020864;IPR020863;IPR035976;IPR000436;IPR000884;IPR036383;	Y	NN	1
C6orf120	Q7Z4R8	UPF0669 protein C6orf120	C6orf120	Homo sapiens	191	SIGNAL 1..30; /evidence=ECO:0000255	-	-	IPR031420;	Y	NN	1
C7	P10643	Complement component C7	C7	Homo sapiens	843	SIGNAL 1..22	PR00764;	PS00022;PS01186;PS01209;PS50068;PS00279;PS51412;PS50923;PS50092;	IPR037564;IPR003884;IPR040729;IPR036055;IPR023415;IPR002172;IPR001862;IPR020864;IPR020863;IPR035976;IPR000436;IPR000884;IPR036383;	Y	NN	1
C8A	P07357	Complement component C8 alpha chain (Complement component 8 subunit alpha)	C8A	Homo sapiens	584	SIGNAL 1..20; /evidence=ECO:0000255	PR00764;	PS00022;PS01209;PS50068;PS00279;PS51412;PS50092;	IPR037565;IPR009030;IPR036055;IPR023415;IPR002172;IPR001862;IPR020864;IPR020863;IPR000884;IPR036383;	Y	NN	1
C8B	P07358	Complement component C8 beta chain (Complement component 8 subunit beta)	C8B	Homo sapiens	591	SIGNAL 1..32; /evidence=ECO:0000255	PR00764;	PS00022;PS01209;PS50068;PS00279;PS51412;PS50092;	IPR037566;IPR036055;IPR023415;IPR002172;IPR001862;IPR020864;IPR020863;IPR000884;IPR036383;	Y	NN	1
C8G	P07360	Complement component C8 gamma chain	C8G	Homo sapiens	202	SIGNAL 1..20	PR01215;	PS00213;	IPR002968;IPR012674;IPR022272;IPR000566;	Y	NN	1
C9	P02748	Complement component C9 [Cleaved into: Complement component C9a; Complement component C9b]	C9	Homo sapiens	559	SIGNAL 1..21; /evidence=ECO:0000269|PubMed:6095282	PR00764;	PS00022;PS01186;PS01209;PS50068;PS00279;PS51412;PS50092;	IPR037567;IPR009030;IPR036055;IPR023415;IPR002172;IPR001862;IPR020864;IPR020863;IPR000884;IPR036383;	Y	NN	1
CALCA	P06881	Calcitonin gene-related peptide 1 (Alpha-type CGRP) (Calcitonin gene-related peptide I) (CGRP-I)	CALCA/CALC1	Homo sapiens	128	SIGNAL 1..25; /evidence=ECO:0000255	PR00817;	PS00258;	IPR021117;IPR021116;IPR018360;IPR015476;IPR001693;	Y	NN	1
CAMK1D	Q8IU85	Calcium/calmodulin-dependent protein kinase type 1D (EC 2.7.11.17) (CaM kinase I delta) (CaM kinase ID) (CaM-KI delta) (CaMKI delta) (CaMKID) (CaMKI-like protein kinase) (CKLiK)	CAMK1D/CAMKID	Homo sapiens	385	-	-	PS00107;PS50011;PS00108;	IPR011009;IPR000719;IPR017441;IPR008271;	N	NN	1
CAP1	Q01518	Adenylyl cyclase-associated protein 1 (CAP 1)	CAP1/CAP	Homo sapiens	475	-	-	PS51329;PS01088;PS01089;	IPR001837;IPR013912;IPR013992;IPR017901;IPR016098;IPR028415;IPR036223;IPR028417;IPR018106;IPR036222;IPR006599;	N	NN	1
CASC5	Q8NG31	Kinetochore scaffold 1 (ALL1-fused gene from chromosome 15q14 protein) (AF15q14) (Bub-linking kinetochore protein) (Blinkin) (Cancer susceptibility candidate gene 5 protein) (Cancer/testis antigen 29) (CT29) (Kinetochore-null protein 1) (Protein CASC5) (Protein D40/AF15q14)	KNL1/CASC5/KIAA1570	Homo sapiens	2342	-	-	-	IPR037388;IPR040850;	N	NN	1
CAV1	Q03135	Caveolin-1	CAV1/CAV	Homo sapiens	178	-	-	PS01210;	IPR015504;IPR001612;IPR018361;	N	NN	1
CAV3	P56539	Caveolin-3 (M-caveolin)	CAV3	Homo sapiens	151	-	-	PS01210;	IPR031091;IPR001612;IPR018361;	N	NN	1
CBL	P22681	E3 ubiquitin-protein ligase CBL (EC 2.3.2.27) (Casitas B-lineage lymphoma proto-oncogene) (Proto-oncogene c-Cbl) (RING finger protein 55) (RING-type E3 ubiquitin transferase CBL) (Signal transduction protein CBL)	CBL/CBL2/RNF55	Homo sapiens	906	-	-	PS51506;PS50030;PS00518;PS50089;	IPR024162;IPR014741;IPR036537;IPR003153;IPR014742;IPR039520;IPR024159;IPR011992;IPR036860;IPR015940;IPR009060;IPR001841;IPR013083;IPR017907;	N	NN	1
CCDC81	Q6ZN84	Coiled-coil domain-containing protein 81	CCDC81	Homo sapiens	652	-	-	-	IPR040673;IPR026295;IPR028034;	N	NN	1
CCNB1	P14635	G2/mitotic-specific cyclin-B1	CCNB1/CCNB	Homo sapiens	433	-	-	PS00292;	IPR039361;IPR013763;IPR036915;IPR004367;IPR006671;	N	NN	1
CCNB2	O95067	G2/mitotic-specific cyclin-B2	CCNB2	Homo sapiens	398	-	-	PS00292;	IPR039361;IPR013763;IPR036915;IPR004367;IPR006671;	N	NN	1
CCND1	P24385	G1/S-specific cyclin-D1 (B-cell lymphoma 1 protein) (BCL-1) (BCL-1 oncogene) (PRAD1 oncogene)	CCND1/BCL1/PRAD1	Homo sapiens	295	-	-	PS00292;	IPR039361;IPR013763;IPR036915;IPR004367;IPR015451;IPR006671;	N	NN	1
CCNJ	Q5T5M9	Cyclin-J	CCNJ	Homo sapiens	372	-	-	-	IPR039361;IPR028859;IPR013763;IPR036915;IPR004367;IPR006671;	N	NN	1
CCT2	P78371	T-complex protein 1 subunit beta (TCP-1-beta) (CCT-beta)	CCT2/99D8.1/CCTB	Homo sapiens	535	-	PR00304;	PS00750;PS00751;PS00995;	IPR012716;IPR017998;IPR002194;IPR002423;IPR027409;IPR027413;IPR027410;	N	NN	1
CCT8	P50990	T-complex protein 1 subunit theta (TCP-1-theta) (CCT-theta) (Chaperonin containing T-complex polypeptide 1 subunit 8) (Renal carcinoma antigen NY-REN-15)	CCT8/C21orf112/CCTQ/KIAA0002	Homo sapiens	548	-	PR00304;	PS00750;PS00751;PS00995;	IPR012721;IPR017998;IPR002194;IPR002423;IPR027409;IPR027413;IPR027410;	N	NN	1
CD109	Q6YHK3	CD109 antigen (150 kDa TGF-beta-1-binding protein) (C3 and PZP-like alpha-2-macroglobulin domain-containing protein 7) (Platelet-specific Gov antigen) (p180) (r150) (CD antigen CD109)	CD109/CPAMD7	Homo sapiens	1445	SIGNAL 1..21	-	PS00477;	IPR009048;IPR036595;IPR011625;IPR041813;IPR011626;IPR013783;IPR014756;IPR001599;IPR019742;IPR002890;IPR041555;IPR008930;	Y	NN	1
CD177	Q8N6Q3	CD177 antigen (Human neutrophil alloantigen 2a) (HNA-2a) (NB1 glycoprotein) (NB1 GP) (Polycythemia rubra vera protein 1) (PRV-1) (CD antigen CD177)	CD177/NB1/PRV1/UNQ595/PRO1181	Homo sapiens	437	SIGNAL 1..21; /evidence=ECO:0000269|PubMed:15340161	-	-	IPR016054;	Y	NN	1
CD300A	Q9UGN4	CMRF35-like molecule 8 (CLM-8) (CD300 antigen-like family member A) (CMRF-35-H9) (CMRF35-H9) (CMRF35-H) (IRC1/IRC2) (Immunoglobulin superfamily member 12) (IgSF12) (Inhibitory receptor protein 60) (IRp60) (NK inhibitory receptor) (CD antigen CD300a)	CD300A/CMRF35H/IGSF12/HSPC083	Homo sapiens	299	SIGNAL 1..17; /evidence=ECO:0000255	-	PS50835;	IPR007110;IPR036179;IPR013783;IPR003599;IPR013106;	Y	NN	1
CD33	P20138	Myeloid cell surface antigen CD33 (Sialic acid-binding Ig-like lectin 3) (Siglec-3) (gp67) (CD antigen CD33)	CD33/SIGLEC3	Homo sapiens	364	SIGNAL 1..17; /evidence=ECO:0000255	-	PS50835;	IPR007110;IPR036179;IPR013783;IPR003599;IPR013106;IPR013151;	Y	NN	1
CD34	P28906	Hematopoietic progenitor cell antigen CD34 (CD antigen CD34)	CD34	Homo sapiens	385	SIGNAL 1..31; /evidence=ECO:0000269|PubMed:1370171, ECO:0000269|PubMed:2462139	PR01700;	-	IPR008083;IPR013836;	Y	NN	1
CD52	P31358	CAMPATH-1 antigen (CDw52) (Cambridge pathology 1 antigen) (Epididymal secretory protein E5) (Human epididymis-specific protein 5) (He5) (CD antigen CD52)	CD52/CDW52/HE5	Homo sapiens	61	SIGNAL 1..24; /evidence=ECO:0000269|PubMed:1711975	-	-	IPR026643;	Y	NN	1
CD53	P19397	Leukocyte surface antigen CD53 (Cell surface glycoprotein CD53) (Tetraspanin-25) (Tspan-25) (CD antigen CD53)	CD53/MOX44/TSPAN25	Homo sapiens	219	-	PR00259;	PS00421;	IPR000301;IPR018499;IPR018503;IPR008952;	N	NN	1
CD93	Q9NPY3	Complement component C1q receptor (C1q/MBL/SPA receptor) (C1qR) (C1qR(p)) (C1qRp) (CDw93) (Complement component 1 q subcomponent receptor 1) (Matrix-remodeling-associated protein 4) (CD antigen CD93)	CD93/C1QR1/MXRA4	Homo sapiens	652	SIGNAL 1..21	-	PS00010;PS50041;PS01186;PS50026;PS01187;	IPR001304;IPR016186;IPR026823;IPR016187;IPR001881;IPR013032;IPR000742;IPR000152;IPR018097;IPR009030;	Y	NN	1
CDC123	O75794	Cell division cycle protein 123 homolog (Protein D123) (HT-1080) (PZ32)	CDC123/C10orf7/D123	Homo sapiens	336	-	-	-	IPR009772;	N	NN	1
CDC20	Q12834	Cell division cycle protein 20 homolog (p55CDC)	CDC20	Homo sapiens	499	-	-	PS00678;PS50082;PS50294;	IPR024977;IPR033010;IPR015943;IPR001680;IPR019775;IPR017986;IPR036322;	N	NN	1
CDC37L1	Q7L3B6	Hsp90 co-chaperone Cdc37-like 1 (Hsp90-associating relative of Cdc37)	CDC37L1/CDC37B/HARC	Homo sapiens	337	-	-	-	IPR004918;IPR013874;IPR038189;	N	NN	1
CDC5L	Q99459	Cell division cycle 5-like protein (Cdc5-like protein) (Pombe cdc5-related protein)	CDC5L/KIAA0432/PCDC5RP	Homo sapiens	802	-	-	PS51294;	IPR021786;IPR009057;IPR017930;IPR001005;	N	NN	1
CDC6	Q99741	Cell division control protein 6 homolog (CDC6-related protein) (Cdc18-related protein) (HsCdc18) (p62(cdc6)) (HsCDC6)	CDC6/CDC18L	Homo sapiens	560	-	-	-	IPR003593;IPR041083;IPR016314;IPR015163;IPR027417;IPR036388;IPR036390;	N	NN	1
CDCA5	Q96FF9	Sororin (Cell division cycle-associated protein 5) (p35)	CDCA5	Homo sapiens	252	-	-	-	IPR018605;	N	NN	1
CDCA8	Q53HL2	Borealin (Cell division cycle-associated protein 8) (Dasra-B) (hDasra-B) (Pluripotent embryonic stem cell-related gene 3 protein)	CDCA8/PESCRG3	Homo sapiens	280	-	-	-	IPR018851;IPR018867;	N	NN	1
CDH11	P55287	Cadherin-11 (OSF-4) (Osteoblast cadherin) (OB-cadherin)	CDH11	Homo sapiens	796	SIGNAL 1..22; /evidence=ECO:0000255	PR00205;	PS00232;PS50268;	IPR039808;IPR002126;IPR015919;IPR020894;IPR000233;IPR027397;	Y	NN	1
CDH23	Q9H251	Cadherin-23 (Otocadherin)	CDH23/KIAA1774/KIAA1812/UNQ1894/PRO4340	Homo sapiens	3354	SIGNAL 1..23; /evidence=ECO:0000255	PR00205;	PS00232;PS50268;	IPR002126;IPR015919;IPR020894;IPR033030;	Y	NN	1
CDK1	P06493	Cyclin-dependent kinase 1 (CDK1) (EC 2.7.11.22) (EC 2.7.11.23) (Cell division control protein 2 homolog) (Cell division protein kinase 1) (p34 protein kinase)	CDK1/CDC2/CDC28A/CDKN1/P34CDC2	Homo sapiens	297	-	-	PS00107;PS50011;PS00108;	IPR011009;IPR000719;IPR017441;IPR008271;	N	NN	1
CDK11A	Q9UQ88	Cyclin-dependent kinase 11A (EC 2.7.11.22) (Cell division cycle 2-like protein kinase 2) (Cell division protein kinase 11A) (Galactosyltransferase-associated protein kinase p58/GTA) (PITSLRE serine/threonine-protein kinase CDC2L2)	CDK11A/CDC2L2/CDC2L3/PITSLREB	Homo sapiens	783	-	-	PS50011;PS00108;	IPR011009;IPR000719;IPR008271;	N	NN	1
CDK13	Q14004	Cyclin-dependent kinase 13 (EC 2.7.11.22) (EC 2.7.11.23) (CDC2-related protein kinase 5) (Cell division cycle 2-like protein kinase 5) (Cell division protein kinase 13) (hCDK13) (Cholinesterase-related cell division controller)	CDK13/CDC2L/CDC2L5/CHED/KIAA1791	Homo sapiens	1512	-	-	PS00107;PS50011;PS00108;	IPR011009;IPR000719;IPR017441;IPR008271;	N	NN	1
CDK5	Q00535	Cyclin-dependent-like kinase 5 (EC 2.7.11.1) (Cell division protein kinase 5) (Serine/threonine-protein kinase PSSALRE) (Tau protein kinase II catalytic subunit) (TPKII catalytic subunit)	CDK5/CDKN5	Homo sapiens	292	-	-	PS00107;PS50011;PS00108;	IPR011009;IPR000719;IPR017441;IPR008271;	N	NN	1
CDKAL1	Q5VV42	Threonylcarbamoyladenosine tRNA methylthiotransferase (EC 2.8.4.5) (CDK5 regulatory subunit-associated protein 1-like 1) (tRNA-t(6)A37 methylthiotransferase)	CDKAL1	Homo sapiens	579	-	-	PS51449;PS01278;PS50926;	IPR006638;IPR005839;IPR020612;IPR013848;IPR038135;IPR006466;IPR007197;IPR023404;IPR002792;	N	NN	1
CDKN1B	P46527	Cyclin-dependent kinase inhibitor 1B (Cyclin-dependent kinase inhibitor p27) (p27Kip1)	CDKN1B/KIP1	Homo sapiens	198	-	-	-	IPR003175;IPR029843;	N	NN	1
CDON	Q4KMG0	Cell adhesion molecule-related/down-regulated by oncogenes	CDON/CDO	Homo sapiens	1287	SIGNAL 1..25; /evidence=ECO:0000255	-	PS50853;PS50835;	IPR032983;IPR003961;IPR036116;IPR007110;IPR036179;IPR013783;IPR013098;IPR003599;IPR003598;	Y	NN	1
CEACAM3	P40198	Carcinoembryonic antigen-related cell adhesion molecule 3 (Carcinoembryonic antigen CGM1) (CD antigen CD66d)	CEACAM3/CD66D/CGM1	Homo sapiens	252	SIGNAL 1..34; /evidence=ECO:0000250	-	-	IPR036179;IPR013783;IPR013106;	Y	NN	1
CEACAM5	P06731	Carcinoembryonic antigen-related cell adhesion molecule 5 (Carcinoembryonic antigen) (CEA) (Meconium antigen 100) (CD antigen CD66e)	CEACAM5/CEA	Homo sapiens	702	SIGNAL 1..34	-	PS50835;	IPR007110;IPR036179;IPR013783;IPR003599;IPR003598;IPR013106;	Y	NN	1
CEACAM6	P40199	Carcinoembryonic antigen-related cell adhesion molecule 6 (Non-specific crossreacting antigen) (Normal cross-reacting antigen) (CD antigen CD66c)	CEACAM6/NCA	Homo sapiens	344	SIGNAL 1..34; /evidence=ECO:0000269|PubMed:15340161	-	PS50835;	IPR007110;IPR036179;IPR013783;IPR003599;IPR003598;IPR013106;	Y	NN	1
CEACAM7	Q14002	Carcinoembryonic antigen-related cell adhesion molecule 7 (Carcinoembryonic antigen CGM2)	CEACAM7/CGM2	Homo sapiens	265	SIGNAL 1..35; /evidence=ECO:0000269|PubMed:15340161	-	PS50835;	IPR007110;IPR036179;IPR013783;IPR003599;IPR013106;	Y	NN	1
CECR1	Q9NZK5	Adenosine deaminase 2 (EC 3.5.4.4) (Cat eye syndrome critical region protein 1)	ADA2/ADGF/CECR1/IDGFL	Homo sapiens	511	SIGNAL 1..29; /evidence=ECO:0000255	-	-	IPR001365;IPR013659;IPR006331;IPR032466;	Y	NN	1
CENPA	P49450	Histone H3-like centromeric protein A (Centromere autoantigen A) (Centromere protein A) (CENP-A)	CENPA	Homo sapiens	140	-	PR00622;	PS00959;	IPR009072;IPR007125;IPR000164;	N	NN	1
CENPC	Q03188	Centromere protein C (CENP-C) (Centromere autoantigen C) (Centromere protein C 1) (CENP-C 1) (Interphase centromere complex protein 7)	CENPC/CENPC1/ICEN7	Homo sapiens	943	-	-	-	IPR028386;IPR028931;IPR028052;IPR025974;IPR014710;IPR011051;	N	NN	1
CENPE	Q02224	Centromere-associated protein E (Centromere protein E) (CENP-E) (Kinesin-7) (Kinesin-related protein CENPE)	CENPE	Homo sapiens	2701	-	PR00380;	PS00411;PS50067;	IPR027640;IPR019821;IPR001752;IPR036961;IPR027417;	N	NN	1
CENPF	P49454	Centromere protein F (CENP-F) (AH antigen) (Kinetochore protein CENPF) (Mitosin)	CENPF	Homo sapiens	3114	-	-	-	IPR018302;IPR019513;IPR018463;	N	NN	1
CENPH	Q9H3R5	Centromere protein H (CENP-H) (Interphase centromere complex protein 35)	CENPH/ICEN35	Homo sapiens	247	-	-	-	IPR040034;IPR008426;	N	NN	1
CENPI	Q92674	Centromere protein I (CENP-I) (FSH primary response protein 1) (Follicle-stimulating hormone primary response protein) (Interphase centromere complex protein 19) (Leucine-rich primary response protein 1)	CENPI/FSHPRH1/ICEN19/LRPR1	Homo sapiens	756	-	-	-	IPR012485;	N	NN	1
CENPK	Q9BS16	Centromere protein K (CENP-K) (Interphase centromere complex protein 37) (Protein AF-5alpha) (p33)	CENPK/ICEN37/FKSG14	Homo sapiens	269	-	-	-	IPR020993;	N	NN	1
CENPL	Q8N0S6	Centromere protein L (CENP-L) (Interphase centromere complex protein 33)	CENPL/C1orf155/ICEN33	Homo sapiens	344	-	-	-	IPR025204;	N	NN	1
CENPM	Q9NSP4	Centromere protein M (CENP-M) (Interphase centromere complex protein 39) (Proliferation-associated nuclear element protein 1)	CENPM/C22orf18/ICEN39/PANE1	Homo sapiens	180	-	-	-	IPR020987;	N	NN	1
CENPN	Q96H22	Centromere protein N (CENP-N) (Interphase centromere complex protein 32)	CENPN/C16orf60/ICEN32/BM-309	Homo sapiens	339	-	-	-	IPR007902;	N	NN	1
CENPO	Q9BU64	Centromere protein O (CENP-O) (Interphase centromere complex protein 36)	CENPO/ICEN36/MCM21R	Homo sapiens	300	-	-	-	IPR018464;	N	NN	1
CENPP	Q6IPU0	Centromere protein P (CENP-P)	CENPP	Homo sapiens	288	-	-	-	IPR027801;	N	NN	1
CENPQ	Q7L2Z9	Centromere protein Q (CENP-Q)	CENPQ/C6orf139	Homo sapiens	268	-	-	-	IPR025212;	N	NN	1
CENPT	Q96BT3	Centromere protein T (CENP-T) (Interphase centromere complex protein 22)	CENPT/C16orf56/ICEN22	Homo sapiens	561	-	-	-	IPR028255;IPR035425;IPR032373;IPR009072;	N	NN	1
CENPU	Q71F23	Centromere protein U (CENP-U) (Centromere protein of 50 kDa) (CENP-50) (Interphase centromere complex protein 24) (KSHV latent nuclear antigen-interacting protein 1) (MLF1-interacting protein) (Polo-box-interacting protein 1)	CENPU/ICEN24/KLIP1/MLF1IP/PBIP1	Homo sapiens	418	-	-	-	IPR025214;	N	NN	1
CEP290	O15078	Centrosomal protein of 290 kDa (Cep290) (Bardet-Biedl syndrome 14 protein) (Cancer/testis antigen 87) (CT87) (Nephrocystin-6) (Tumor antigen se2-2)	CEP290/BBS14/KIAA0373/NPHP6	Homo sapiens	2479	-	-	-	IPR032321;IPR026201;	N	NN	1
CFH	P08603	Complement factor H (H factor 1)	CFH/HF/HF1/HF2	Homo sapiens	1231	SIGNAL 1..18; /evidence=ECO:0000269|PubMed:6215918	-	PS50923;	IPR035976;IPR000436;	Y	NN	1
CHAF1B	Q13112	Chromatin assembly factor 1 subunit B (CAF-1 subunit B) (Chromatin assembly factor I p60 subunit) (CAF-I 60 kDa subunit) (CAF-I p60) (M-phase phosphoprotein 7)	CHAF1B/CAF1A/CAF1P60/MPHOSPH7/MPP7	Homo sapiens	559	-	PR00319;	PS00678;PS50082;PS50294;	IPR029129;IPR001632;IPR015943;IPR001680;IPR019775;IPR017986;IPR036322;	N	NN	1
CHI3L1	P36222	Chitinase-3-like protein 1 (39 kDa synovial protein) (Cartilage glycoprotein 39) (CGP-39) (GP-39) (hCGP-39) (YKL-40)	CHI3L1	Homo sapiens	383	SIGNAL 1..21; /evidence=ECO:0000269|PubMed:2375755, ECO:0000269|PubMed:9492324	-	PS51910;	IPR028538;IPR011583;IPR029070;IPR001223;IPR017853;	Y	NN	1
CHRNB1	P11230	Acetylcholine receptor subunit beta	CHRNB1/ACHRB/CHRNB	Homo sapiens	501	SIGNAL 1..23	PR00254;PR00252;	PS00236;	IPR006202;IPR036734;IPR006201;IPR036719;IPR006029;IPR018000;IPR002394;	Y	NN	1
CHRNB4	P30926	Neuronal acetylcholine receptor subunit beta-4	CHRNB4	Homo sapiens	498	SIGNAL 1..21; /evidence=ECO:0000255	PR00254;PR00252;	PS00236;	IPR006202;IPR036734;IPR006201;IPR036719;IPR006029;IPR018000;IPR002394;	Y	NN	1
CHRNG	P07510	Acetylcholine receptor subunit gamma	CHRNG/ACHRG	Homo sapiens	517	SIGNAL 1..22; /evidence=ECO:0000255	PR00254;PR00252;	PS00236;	IPR006202;IPR036734;IPR006201;IPR036719;IPR006029;IPR018000;IPR002394;	Y	NN	1
CHST1	O43916	Carbohydrate sulfotransferase 1 (EC 2.8.2.21) (Galactose/N-acetylglucosamine/N-acetylglucosamine 6-O-sulfotransferase 1) (GST-1) (Keratan sulfate Gal-6 sulfotransferase) (KS6ST) (KSGal6ST) (KSST)	CHST1	Homo sapiens	411	-	-	-	IPR016469;IPR027417;IPR000863;	N	NN	1
CHST2	Q9Y4C5	Carbohydrate sulfotransferase 2 (EC 2.8.2.-) (Galactose/N-acetylglucosamine/N-acetylglucosamine 6-O-sulfotransferase 2) (GST-2) (N-acetylglucosamine 6-O-sulfotransferase 1) (GlcNAc6ST-1) (Gn6ST-1)	CHST2/GN6ST	Homo sapiens	530	-	-	-	IPR016469;IPR027417;IPR000863;	N	NN	1
CHST5	Q9GZS9	Carbohydrate sulfotransferase 5 (EC 2.8.2.-) (Galactose/N-acetylglucosamine/N-acetylglucosamine 6-O-sulfotransferase 4-alpha) (GST4-alpha) (Intestinal N-acetylglucosamine-6-O-sulfotransferase) (I-GlcNAc6ST) (Intestinal GlcNAc-6-sulfotransferase) (hIGn6ST) (N-acetylglucosamine 6-O-sulfotransferase 3) (GlcNAc6ST-3) (Gn6st-3)	CHST5	Homo sapiens	411	-	-	-	IPR016469;IPR027417;IPR000863;	N	NN	1
CHST6	Q9GZX3	Carbohydrate sulfotransferase 6 (EC 2.8.2.-) (Corneal N-acetylglucosamine-6-O-sulfotransferase) (C-GlcNAc6ST) (hCGn6ST) (Galactose/N-acetylglucosamine/N-acetylglucosamine 6-O-sulfotransferase 4-beta) (GST4-beta) (N-acetylglucosamine 6-O-sulfotransferase 5) (GlcNAc6ST-5) (Gn6st-5)	CHST6	Homo sapiens	395	-	-	-	IPR016469;IPR027417;IPR000863;	N	NN	1
CHTF18	Q8WVB6	Chromosome transmission fidelity protein 18 homolog (hCTF18) (CHL12)	CHTF18/C16orf41/CTF18	Homo sapiens	975	-	-	-	IPR003593;IPR003959;IPR027417;	N	NN	1
CHTF8	P0CG13	Chromosome transmission fidelity protein 8 homolog (hCTF8)	CHTF8/CTF8	Homo sapiens	121	-	-	-	IPR018607;	N	NN	1
CIB2	O75838	Calcium and integrin-binding family member 2 (Kinase-interacting protein 2) (KIP 2)	CIB2/KIP2	Homo sapiens	187	-	-	PS00018;PS50222;	IPR011992;IPR018247;IPR002048;	N	NN	1
CKAP5	Q14008	Cytoskeleton-associated protein 5 (Colonic and hepatic tumor overexpressed gene protein) (Ch-TOG)	CKAP5/KIAA0097	Homo sapiens	2032	-	-	PS50077;	IPR011989;IPR016024;IPR024395;IPR021133;IPR034085;	N	NN	1
CLASP1	Q7Z460	CLIP-associating protein 1 (Cytoplasmic linker-associated protein 1) (Multiple asters homolog 1) (Protein Orbit homolog 1) (hOrbit1)	CLASP1/KIAA0622/MAST1	Homo sapiens	1538	-	-	PS50077;	IPR011989;IPR016024;IPR028399;IPR024395;IPR021133;IPR034085;	N	NN	1
CLASP2	O75122	CLIP-associating protein 2 (Cytoplasmic linker-associated protein 2) (Protein Orbit homolog 2) (hOrbit2)	CLASP2/KIAA0627	Homo sapiens	1294	-	-	-	IPR011989;IPR016024;IPR024395;IPR034085;	N	NN	1
CLCA1	A8K7I4	Calcium-activated chloride channel regulator 1 (EC 3.4.-.-) (Calcium-activated chloride channel family member 1) (hCLCA1) (Calcium-activated chloride channel protein 1) (CaCC-1) (hCaCC-1)	CLCA1/CACC1	Homo sapiens	914	SIGNAL 1..21; /evidence=ECO:0000255	-	PS50234;	IPR004727;IPR013642;IPR013783;IPR002035;IPR036465;	Y	NN	1
CLCN6	P51797	Chloride transport protein 6 (Chloride channel protein 6) (ClC-6)	CLCN6/KIAA0046	Homo sapiens	869	-	PR00762;PR01117;	PS51371;	IPR000644;IPR014743;IPR001807;IPR002248;	N	NN	1
CLDN14	O95500	Claudin-14	CLDN14/UNQ777/PRO1571	Homo sapiens	239	-	-	PS01346;	IPR006187;IPR003556;IPR017974;IPR004031;	N	NN	1
CLEC12A	Q5QGZ9	C-type lectin domain family 12 member A (C-type lectin-like molecule 1) (CLL-1) (Dendritic cell-associated lectin 2) (DCAL-2) (Myeloid inhibitory C-type lectin-like receptor) (MICL) (CD antigen CD371)	CLEC12A/CLL1/DCAL2/MICL	Homo sapiens	265	-	-	PS50041;	IPR001304;IPR016186;IPR016187;IPR033992;	N	NN	1
CLEC14A	Q86T13	C-type lectin domain family 14 member A (Epidermal growth factor receptor 5) (EGFR-5)	CLEC14A/C14orf27/EGFR5/UNQ236/PRO269	Homo sapiens	490	SIGNAL 1..21; /evidence=ECO:0000269|PubMed:15340161	-	PS00010;PS50041;PS01186;	IPR001304;IPR016186;IPR016187;	Y	NN	1
CLEC3B	P05452	Tetranectin (TN) (C-type lectin domain family 3 member B) (Plasminogen kringle 4-binding protein)	CLEC3B/TNA	Homo sapiens	202	SIGNAL 1..21; /evidence=ECO:0000269|PubMed:3427041	-	PS00615;PS50041;	IPR001304;IPR016186;IPR018378;IPR016187;	Y	NN	1
CLEC4C	Q8WTT0	C-type lectin domain family 4 member C (Blood dendritic cell antigen 2) (BDCA-2) (C-type lectin superfamily member 7) (Dendritic lectin) (CD antigen CD303)	CLEC4C/BDCA2/CLECSF11/CLECSF7/DLEC/HECL/UNQ9361/PRO34150	Homo sapiens	213	-	-	PS00615;PS50041;	IPR001304;IPR016186;IPR018378;IPR033989;IPR016187;	N	NN	1
CLEC4D	Q8WXI8	C-type lectin domain family 4 member D (C-type lectin superfamily member 8) (C-type lectin-like receptor 6) (CLEC-6) (CD antigen CD368)	CLEC4D/CLECSF8/MCL	Homo sapiens	215	-	-	PS50041;	IPR001304;IPR016186;IPR033989;IPR016187;	N	NN	1
CLEC5A	Q9NY25	C-type lectin domain family 5 member A (C-type lectin superfamily member 5) (Myeloid DAP12-associating lectin 1) (MDL-1)	CLEC5A/CLECSF5/MDL1	Homo sapiens	188	-	-	PS50041;	IPR001304;IPR016186;IPR016187;IPR033992;	N	NN	1
CLIP1	P30622	CAP-Gly domain-containing linker protein 1 (Cytoplasmic linker protein 1) (Cytoplasmic linker protein 170 alpha-2) (CLIP-170) (Reed-Sternberg intermediate filament-associated protein) (Restin)	CLIP1/CYLN1/RSN	Homo sapiens	1438	-	-	PS00845;PS50245;	IPR036859;IPR000938;IPR032108;	N	NN	1
CLRN1	P58418	Clarin-1 (Usher syndrome type-3 protein)	CLRN1/USH3A	Homo sapiens	232	-	-	-	IPR026748;	N	NN	1
CMA1	P23946	Chymase (EC 3.4.21.39) (Alpha-chymase) (Mast cell protease I)	CMA1/CYH/CYM	Homo sapiens	247	SIGNAL 1..19	PR00722;	PS50240;PS00134;PS00135;	IPR009003;IPR001314;IPR001254;IPR018114;IPR033116;	Y	NN	1
CMTM6	Q9NX76	CKLF-like MARVEL transmembrane domain-containing protein 6 (Chemokine-like factor superfamily member 6)	CMTM6/CKLFSF6	Homo sapiens	183	-	-	PS51225;	IPR008253;	N	NN	1
CNIH1	O95406	Protein cornichon homolog 1 (CNIH-1) (Cornichon family AMPA receptor auxiliary protein 1) (Protein cornichon homolog) (T-cell growth-associated molecule 77) (TGAM77)	CNIH1/CNIH/CNIL/UNQ155/PRO181	Homo sapiens	144	-	-	PS01340;	IPR003377;IPR033466;	N	NN	1
CNIH2	Q6PI25	Protein cornichon homolog 2 (CNIH-2) (Cornichon family AMPA receptor auxiliary protein 2) (Cornichon-like protein)	CNIH2/CNIL	Homo sapiens	160	-	-	PS01340;	IPR003377;IPR033466;	N	NN	1
CNIH3	Q8TBE1	Protein cornichon homolog 3 (CNIH-3) (Cornichon family AMPA receptor auxiliary protein 3)	CNIH3	Homo sapiens	160	-	-	PS01340;	IPR003377;IPR033466;	N	NN	1
CNKSR1	Q969H4	Connector enhancer of kinase suppressor of ras 1 (Connector enhancer of KSR 1) (CNK homolog protein 1) (CNK1) (hCNK1) (Connector enhancer of KSR-like)	CNKSR1/CNK1	Homo sapiens	720	-	-	PS51290;PS50106;PS50003;PS50105;	IPR017874;IPR001478;IPR011993;IPR001849;IPR001660;IPR013761;	N	NN	1
CNKSR2	Q8WXI2	Connector enhancer of kinase suppressor of ras 2 (Connector enhancer of KSR 2) (CNK homolog protein 2) (CNK2)	CNKSR2/CNK2/KIAA0902/KSR2	Homo sapiens	1034	-	-	PS51290;PS50106;PS50003;PS50105;	IPR010599;IPR017874;IPR001478;IPR036034;IPR011993;IPR001849;IPR001660;IPR013761;	N	NN	1
CNOT1	A5YKK6	CCR4-NOT transcription complex subunit 1 (CCR4-associated factor 1) (Negative regulator of transcription subunit 1 homolog) (NOT1H) (hNOT1)	CNOT1/CDC39/KIAA1007/NOT1/AD-005	Homo sapiens	2376	-	-	-	IPR007196;IPR024557;IPR040398;IPR032191;IPR032194;IPR032193;IPR038535;IPR016021;	N	NN	1
CNOT10	Q9H9A5	CCR4-NOT transcription complex subunit 10	CNOT10	Homo sapiens	744	-	-	-	IPR039740;IPR011990;IPR019734;	N	NN	1
CNOT11	Q9UKZ1	CCR4-NOT transcription complex subunit 11	CNOT11/C2orf29/C40	Homo sapiens	510	-	-	-	IPR019312;	N	NN	1
CNOT3	O75175	CCR4-NOT transcription complex subunit 3 (CCR4-associated factor 3) (Leukocyte receptor cluster member 2)	CNOT3/KIAA0691/LENG2/NOT3	Homo sapiens	753	-	-	-	IPR038635;IPR012270;IPR040168;IPR007282;IPR007207;	N	NN	1
CNOT6	Q9ULM6	CCR4-NOT transcription complex subunit 6 (EC 3.1.13.4) (CCR4 carbon catabolite repression 4-like) (Carbon catabolite repressor protein 4 homolog) (Cytoplasmic deadenylase)	CNOT6/CCR4/CCR4a/KIAA1194	Homo sapiens	557	-	-	PS51450;	IPR034966;IPR036691;IPR005135;IPR001611;IPR003591;IPR032675;	N	NN	1
CNOT6L	Q96LI5	CCR4-NOT transcription complex subunit 6-like (EC 3.1.13.4) (Carbon catabolite repressor protein 4 homolog B)	CNOT6L/CCR4B	Homo sapiens	555	-	-	PS51450;	IPR034967;IPR036691;IPR005135;IPR001611;IPR003591;IPR032675;	N	NN	1
CNOT7	Q9UIV1	CCR4-NOT transcription complex subunit 7 (EC 3.1.13.4) (BTG1-binding factor 1) (CCR4-associated factor 1) (CAF-1) (Caf1a)	CNOT7/CAF1	Homo sapiens	285	-	-	-	IPR039636;IPR039637;IPR006941;IPR012337;IPR036397;	N	NN	1
CNTN3	Q9P232	Contactin-3 (Brain-derived immunoglobulin superfamily protein 1) (BIG-1) (Plasmacytoma-associated neuronal glycoprotein)	CNTN3/KIAA1496/PANG	Homo sapiens	1028	SIGNAL 1..19; /evidence=ECO:0000255	-	PS50853;PS50835;	IPR003961;IPR036116;IPR007110;IPR036179;IPR013783;IPR013098;IPR003599;IPR003598;	Y	NN	1
CNTN4	Q8IWV2	Contactin-4 (Brain-derived immunoglobulin superfamily protein 2) (BIG-2)	CNTN4	Homo sapiens	1026	SIGNAL 1..18; /evidence=ECO:0000255	-	PS50853;PS50835;	IPR033007;IPR003961;IPR036116;IPR007110;IPR036179;IPR013783;IPR013098;IPR003599;IPR003598;	Y	NN	1
CNTN5	O94779	Contactin-5 (Neural recognition molecule NB-2) (hNB-2)	CNTN5	Homo sapiens	1100	SIGNAL 1..18; /evidence=ECO:0000255	-	PS50853;PS50835;	IPR032989;IPR003961;IPR036116;IPR007110;IPR036179;IPR013783;IPR013098;IPR003599;IPR003598;	Y	NN	1
COL4A3BP	Q9Y5P4	Ceramide transfer protein (hCERT) (Collagen type IV alpha-3-binding protein) (Goodpasture antigen-binding protein) (GPBP) (START domain-containing protein 11) (StARD11) (StAR-related lipid transfer protein 11)	CERT1/CERT/COL4A3BP/STARD11	Homo sapiens	624	-	-	PS50003;PS50848;	IPR011993;IPR001849;IPR041952;IPR023393;IPR002913;	N	NN	1
COPB1	P53618	Coatomer subunit beta (Beta-coat protein) (Beta-COP)	COPB1/COPB/MSTP026	Homo sapiens	953	-	-	-	IPR011989;IPR016024;IPR002553;IPR011710;IPR016460;IPR029446;	N	NN	1
CPM	P14384	Carboxypeptidase M (CPM) (EC 3.4.17.12)	CPM	Homo sapiens	443	SIGNAL 1..17; /evidence=ECO:0000269|PubMed:12457462, ECO:0000269|PubMed:2753907	PR00765;	PS00132;PS00133;	IPR008969;IPR000834;	Y	NN	1
CPPED1	Q9BRF8	Serine/threonine-protein phosphatase CPPED1 (EC 3.1.3.16) (Calcineurin-like phosphoesterase domain-containing protein 1) (Complete S-transactivated protein 1)	CPPED1/CSTP1	Homo sapiens	314	-	-	-	IPR004843;IPR029052;IPR041867;	N	NN	1
CPSF6	Q16630	Cleavage and polyadenylation specificity factor subunit 6 (Cleavage and polyadenylation specificity factor 68 kDa subunit) (CPSF 68 kDa subunit) (Cleavage factor Im complex 68 kDa subunit) (CFIm68) (Pre-mRNA cleavage factor Im 68 kDa subunit) (Protein HPBRII-4/7)	CPSF6/CFIM68	Homo sapiens	551	-	-	PS50102;	IPR034769;IPR034772;IPR012677;IPR035979;IPR000504;	N	NN	1
CRACR2A	Q9BSW2	EF-hand calcium-binding domain-containing protein 4B (Calcium release-activated calcium channel regulator 2A) (CRAC channel regulator 2A) (Calcium release-activated channel regulator 2A)	CRACR2A/EFCAB4B	Homo sapiens	395	-	-	PS00018;PS50222;	IPR011992;IPR018247;IPR002048;	N	NN	1
CREG1	O75629	Protein CREG1 (Cellular repressor of E1A-stimulated genes 1)	CREG1/CREG/UNQ727/PRO1409	Homo sapiens	220	SIGNAL 1..31; /evidence=ECO:0000269|PubMed:15340161	-	-	IPR014631;IPR012349;	Y	NN	1
CSF1R	P07333	Macrophage colony-stimulating factor 1 receptor (CSF-1 receptor) (CSF-1-R) (CSF-1R) (M-CSF-R) (EC 2.7.10.1) (Proto-oncogene c-Fms) (CD antigen CD115)	CSF1R/FMS	Homo sapiens	972	SIGNAL 1..19; /evidence=ECO:0000255	-	PS50835;PS00107;PS50011;PS00109;PS00240;	IPR030658;IPR007110;IPR036179;IPR013783;IPR003599;IPR003598;IPR013151;IPR011009;IPR000719;IPR017441;IPR001245;IPR008266;IPR020635;IPR001824;	Y	NN	1
CSK	P41240	Tyrosine-protein kinase CSK (EC 2.7.10.2) (C-Src kinase) (Protein-tyrosine kinase CYL)	CSK	Homo sapiens	450	-	PR00401;PR00109;	PS00107;PS50011;PS00109;PS50001;PS50002;	IPR035027;IPR011009;IPR000719;IPR017441;IPR001245;IPR000980;IPR036860;IPR036028;IPR001452;IPR008266;IPR020635;	N	NN	1
CSNK1D	P48730	Casein kinase I isoform delta (CKI-delta) (CKId) (EC 2.7.11.1) (Tau-protein kinase CSNK1D) (EC 2.7.11.26)	CSNK1D/HCKID	Homo sapiens	415	-	-	PS00107;PS50011;PS00108;	IPR011009;IPR000719;IPR017441;IPR008271;	N	NN	1
CTAGE5	Q96PC5	Melanoma inhibitory activity protein 2 (CTAGE family member 5 ER export factor) (Meningioma-expressed antigen 6/11)	MIA2/CTAGE5/MEA11/MEA6/MGEA11/MGEA6	Homo sapiens	1412	SIGNAL 1..19; /evidence=ECO:0000255	-	PS50002;	IPR035555;IPR036028;IPR001452;	Y	NN	1
CTCF	P49711	Transcriptional repressor CTCF (11-zinc finger protein) (CCCTC-binding factor) (CTCFL paralog)	CTCF	Homo sapiens	727	-	-	PS00028;PS50157;	IPR036236;IPR013087;	N	NN	1
CTCFL	Q8NI51	Transcriptional repressor CTCFL (Brother of the regulator of imprinted sites) (CCCTC-binding factor) (CTCF paralog) (CTCF-like protein) (Cancer/testis antigen 27) (CT27) (Zinc finger protein CTCF-T)	CTCFL/BORIS	Homo sapiens	663	-	-	PS00028;PS50157;	IPR036236;IPR013087;	N	NN	1
CTSA	P10619	Lysosomal protective protein (EC 3.4.16.5) (Carboxypeptidase C) (Carboxypeptidase L) (Cathepsin A) (Protective protein cathepsin A) (PPCA) (Protective protein for beta-galactosidase) [Cleaved into: Lysosomal protective protein 32 kDa chain; Lysosomal protective protein 20 kDa chain]	CTSA/PPGB	Homo sapiens	480	SIGNAL 1..28; /evidence=ECO:0000244|PubMed:25944712, ECO:0000269|PubMed:12665801, ECO:0000269|PubMed:1694176	PR00724;	PS00560;PS00131;	IPR029058;IPR001563;IPR033124;IPR018202;	Y	NN	1
CTSW	P56202	Cathepsin W (EC 3.4.22.-) (Lymphopain)	CTSW	Homo sapiens	376	SIGNAL 1..21; /evidence=ECO:0000269|PubMed:15340161	PR00705;	PS00640;PS00639;	IPR033158;IPR038765;IPR025661;IPR025660;IPR000668;IPR039417;IPR013201;	Y	NN	1
CUX1	P39880	Homeobox protein cut-like 1 (CCAAT displacement protein) (CDP) (Homeobox protein cux-1)	CUX1/CUTL1	Homo sapiens	1505	-	-	PS51042;PS00027;PS50071;	IPR003350;IPR009057;IPR017970;IPR001356;IPR010982;	N	NN	1
CX3CL1	P78423	Fractalkine (C-X3-C motif chemokine 1) (CX3C membrane-anchored chemokine) (Neurotactin) (Small-inducible cytokine D1) [Cleaved into: Processed fractalkine]	CX3CL1/FKN/NTT/SCYD1/A-152E5.2	Homo sapiens	397	SIGNAL 1..24	-	-	IPR039809;IPR034127;IPR001811;IPR008097;IPR036048;	Y	NN	1
CXCL16	Q9H2A7	C-X-C motif chemokine 16 (Scavenger receptor for phosphatidylserine and oxidized low density lipoprotein) (SR-PSOX) (Small-inducible cytokine B16) (Transmembrane chemokine CXCL16)	CXCL16/SCYB16/SRPSOX/UNQ2759/PRO6714	Homo sapiens	254	SIGNAL 1..29; /evidence=ECO:0000255	-	-	IPR026296;	Y	NN	1
CXCR2	P25025	C-X-C chemokine receptor type 2 (CXC-R2) (CXCR-2) (CDw128b) (GRO/MGSA receptor) (High affinity interleukin-8 receptor B) (IL-8R B) (IL-8 receptor type 2) (CD antigen CD182)	CXCR2/IL8RB	Homo sapiens	360	-	PR00237;PR00427;PR00573;	PS00237;PS50262;	IPR000057;IPR000174;IPR000276;IPR017452;	N	NN	1
CYB5R3	P00387	NADH-cytochrome b5 reductase 3 (B5R) (Cytochrome b5 reductase) (EC 1.6.2.2) (Diaphorase-1) [Cleaved into: NADH-cytochrome b5 reductase 3 membrane-bound form; NADH-cytochrome b5 reductase 3 soluble form]	CYB5R3/DIA1	Homo sapiens	301	-	PR00406;PR00371;	PS51384;	IPR001834;IPR008333;IPR017927;IPR001709;IPR039261;IPR001433;IPR017938;	N	NN	1
CYSTM1	Q9H1C7	Cysteine-rich and transmembrane domain-containing protein 1	CYSTM1/C5orf32/ORF1-FL49	Homo sapiens	97	-	-	-	IPR028144;	N	NN	1
DDR2	Q16832	Discoidin domain-containing receptor 2 (Discoidin domain receptor 2) (EC 2.7.10.1) (CD167 antigen-like family member B) (Discoidin domain-containing receptor tyrosine kinase 2) (Neurotrophic tyrosine kinase, receptor-related 3) (Receptor protein-tyrosine kinase TKT) (Tyrosine-protein kinase TYRO10) (CD antigen CD167b)	DDR2/NTRKR3/TKT/TYRO10	Homo sapiens	855	SIGNAL 1..21; /evidence=ECO:0000255	PR00109;	PS01285;PS01286;PS50022;PS50011;PS00109;PS00239;	IPR034299;IPR000421;IPR008979;IPR011009;IPR000719;IPR001245;IPR008266;IPR020635;IPR002011;	Y	NN	1
DDX11	Q96FC9	ATP-dependent DNA helicase DDX11 (EC 3.6.4.12) (CHL1-related protein 1) (hCHLR1) (DEAD/H-box protein 11) (Keratinocyte growth factor-regulated gene 2 protein) (KRG-2)	DDX11/CHL1/CHLR1/KRG2	Homo sapiens	970	-	-	PS51193;	IPR006555;IPR028331;IPR010614;IPR014013;IPR006554;IPR027417;IPR013020;	N	NN	1
DEFA4	P12838	Neutrophil defensin 4 (Defensin, alpha 4) (HNP-4) (HP-4)	DEFA4/DEF4	Homo sapiens	97	SIGNAL 1..19; /evidence=ECO:0000255	-	PS00269;	IPR006081;IPR016327;IPR006080;IPR002366;	Y	NN	1
DEGS1	O15121	Sphingolipid delta(4)-desaturase DES1 (EC 1.14.19.17) (Cell migration-inducing gene 15 protein) (Degenerative spermatocyte homolog 1) (Membrane lipid desaturase)	DEGS1/DES1/MLD/MIG15	Homo sapiens	323	-	-	-	IPR011388;IPR005804;IPR013866;	N	NN	1
DFNB31	Q9P202	Whirlin (Autosomal recessive deafness type 31 protein)	WHRN/DFNB31/KIAA1526	Homo sapiens	907	-	-	PS50106;	IPR001478;IPR036034;IPR033028;	N	NN	1
DGAT1	O75907	Diacylglycerol O-acyltransferase 1 (EC 2.3.1.20) (ACAT-related gene product 1) (Acyl-CoA retinol O-fatty-acyltransferase) (ARAT) (Retinol O-fatty-acyltransferase) (EC 2.3.1.76) (Diglyceride acyltransferase)	DGAT1/AGRP1/DGAT	Homo sapiens	488	-	-	-	IPR027251;IPR004299;IPR014371;	N	NN	1
DHDDS	Q86SQ9	Dehydrodolichyl diphosphate synthase complex subunit DHDDS (EC 2.5.1.87) (Cis-isoprenyltransferase) (CIT) (Cis-IPTase) (Cis-prenyltransferase subunit hCIT) (Epididymis tissue protein Li 189m)	DHDDS/HDS	Homo sapiens	333	-	-	PS01066;	IPR001441;IPR018520;IPR036424;	N	NN	1
DHH	O43323	Desert hedgehog protein (DHH) (HHG-3) [Cleaved into: Desert hedgehog protein N-product; Desert hedgehog protein C-product]	DHH	Homo sapiens	396	SIGNAL 1..22; /evidence=ECO:0000255	PR00632;	-	IPR001657;IPR001767;IPR009045;IPR000320;IPR003586;IPR003587;IPR036844;	Y	NN	1
DLG1	Q12959	Disks large homolog 1 (Synapse-associated protein 97) (SAP-97) (SAP97) (hDlg)	DLG1	Homo sapiens	904	-	-	PS00856;PS50052;PS51022;PS50106;PS50002;	IPR016313;IPR019590;IPR008145;IPR008144;IPR020590;IPR015143;IPR004172;IPR036892;IPR027417;IPR001478;IPR019583;IPR036034;IPR036028;IPR001452;	N	NN	1
DNAJC5	Q9H3Z4	DnaJ homolog subfamily C member 5 (Ceroid-lipofuscinosis neuronal protein 4) (Cysteine string protein) (CSP)	DNAJC5/CLN4	Homo sapiens	198	-	PR00625;	PS00636;PS50076;	IPR001623;IPR018253;IPR036869;	N	NN	1
DNASE1L1	P49184	Deoxyribonuclease-1-like 1 (EC 3.1.21.-) (DNase X) (Deoxyribonuclease I-like 1) (DNase I-like 1) (Muscle-specific DNase I-like) (XIB)	DNASE1L1/DNAS1L1/DNL1L	Homo sapiens	302	SIGNAL 1..18; /evidence=ECO:0000255	PR00130;	PS00919;PS00918;	IPR018057;IPR016202;IPR033125;IPR036691;IPR005135;	Y	NN	1
DOCK1	Q14185	Dedicator of cytokinesis protein 1 (180 kDa protein downstream of CRK) (DOCK180)	DOCK1	Homo sapiens	1865	-	-	PS51650;PS51651;PS50002;	IPR016024;IPR035892;IPR027007;IPR027357;IPR026791;IPR030717;IPR010703;IPR032376;IPR042455;IPR036028;IPR001452;	N	NN	1
DOCK2	Q92608	Dedicator of cytokinesis protein 2	DOCK2/KIAA0209	Homo sapiens	1830	-	-	PS51650;PS51651;PS50002;	IPR016024;IPR035892;IPR027007;IPR027357;IPR026791;IPR026799;IPR010703;IPR032376;IPR042455;IPR036028;IPR001452;	N	NN	1
DOK7	Q18PE1	Protein Dok-7 (Downstream of tyrosine kinase 7)	DOK7/C4orf25	Homo sapiens	504	-	-	PS51064;PS50003;	IPR037746;IPR037747;IPR037748;IPR002404;IPR011993;IPR001849;	N	NN	1
DPP4	P27487	Dipeptidyl peptidase 4 (EC 3.4.14.5) (ADABP) (Adenosine deaminase complexing protein 2) (ADCP-2) (Dipeptidyl peptidase IV) (DPP IV) (T-cell activation antigen CD26) (TP103) (CD antigen CD26) [Cleaved into: Dipeptidyl peptidase 4 membrane form (Dipeptidyl peptidase IV membrane form); Dipeptidyl peptidase 4 soluble form (Dipeptidyl peptidase IV soluble form)]	DPP4/ADCP2/CD26	Homo sapiens	766	-	-	PS00708;	IPR029058;IPR002471;IPR001375;IPR002469;IPR038554;	N	NN	1
DPP7	Q9UHL4	Dipeptidyl peptidase 2 (EC 3.4.14.2) (Dipeptidyl aminopeptidase II) (Dipeptidyl peptidase 7) (Dipeptidyl peptidase II) (DPP II) (Quiescent cell proline dipeptidase)	DPP7/DPP2/QPP	Homo sapiens	492	SIGNAL 1..21; /evidence=ECO:0000255	-	-	IPR029058;IPR008758;IPR042269;	Y	NN	1
DR1	Q01658	Protein Dr1 (Down-regulator of transcription 1) (Negative cofactor 2-beta) (NC2-beta) (TATA-binding protein-associated phosphoprotein)	DR1	Homo sapiens	176	-	-	-	IPR003958;IPR009072;IPR042225;	N	NN	1
DRAXIN	Q8NBI3	Draxin (Dorsal inhibitory axon guidance protein) (Dorsal repulsive axon guidance protein) (Neucrin)	DRAXIN/C1orf187/PSEC0258/UNQ3119/PRO10268	Homo sapiens	349	SIGNAL 1..25; /evidence=ECO:0000255|HAMAP-Rule:MF_03060, ECO:0000269|PubMed:15340161	-	-	IPR029094;	Y	NN	1
DSCAM	O60469	Down syndrome cell adhesion molecule (CHD2)	DSCAM	Homo sapiens	2012	SIGNAL 1..17; /evidence=ECO:0000255	-	PS50853;PS50835;	IPR033027;IPR003961;IPR036116;IPR007110;IPR036179;IPR013783;IPR013098;IPR003599;IPR003598;IPR013106;	Y	NN	1
DSCC1	Q9BVC3	Sister chromatid cohesion protein DCC1 (Defective in sister chromatid cohesion protein 1 homolog)	DSCC1/DCC1/UNQ9337/PRO34008	Homo sapiens	393	-	-	-	IPR019128;	N	NN	1
DSG3	P32926	Desmoglein-3 (130 kDa pemphigus vulgaris antigen) (PVA) (Cadherin family member 6)	DSG3/CDHF6	Homo sapiens	999	SIGNAL 1..23; /evidence=ECO:0000255	PR00205;PR01818;PR01819;	PS00232;PS50268;	IPR002126;IPR015919;IPR020894;IPR000233;IPR027397;IPR009123;IPR009122;	Y	NN	1
DTX1	Q86Y01	E3 ubiquitin-protein ligase DTX1 (EC 2.3.2.27) (Protein deltex-1) (Deltex1) (hDTX1) (RING-type E3 ubiquitin transferase DTX1)	DTX1	Homo sapiens	620	-	-	PS50918;PS50089;	IPR039396;IPR039399;IPR039398;IPR004170;IPR018123;IPR037197;IPR018957;IPR001841;IPR013083;	N	NN	1
DYNC1I1	O14576	Cytoplasmic dynein 1 intermediate chain 1 (Cytoplasmic dynein intermediate chain 1) (Dynein intermediate chain 1, cytosolic) (DH IC-1)	DYNC1I1/DNCI1/DNCIC1	Homo sapiens	645	-	-	PS50294;	IPR025956;IPR015943;IPR001680;IPR017986;IPR036322;	N	NN	1
DYNC1I2	Q13409	Cytoplasmic dynein 1 intermediate chain 2 (Cytoplasmic dynein intermediate chain 2) (Dynein intermediate chain 2, cytosolic) (DH IC-2)	DYNC1I2/DNCI2/DNCIC2	Homo sapiens	638	-	-	PS50294;	IPR025956;IPR015943;IPR001680;IPR017986;IPR036322;	N	NN	1
DYNC1LI1	Q9Y6G9	Cytoplasmic dynein 1 light intermediate chain 1 (LIC1) (Dynein light chain A) (DLC-A) (Dynein light intermediate chain 1, cytosolic)	DYNC1LI1/DNCLI1	Homo sapiens	523	-	-	-	IPR008467;IPR022780;IPR027417;	N	NN	1
DYNC1LI2	O43237	Cytoplasmic dynein 1 light intermediate chain 2 (Dynein light intermediate chain 2, cytosolic) (LIC-2) (LIC53/55)	DYNC1LI2/DNCLI2/LIC2	Homo sapiens	492	-	-	-	IPR008467;IPR022780;IPR027417;	N	NN	1
DYNLL2	Q96FJ2	Dynein light chain 2, cytoplasmic (8 kDa dynein light chain b) (DLC8b) (Dynein light chain LC8-type 2)	DYNLL2/DLC2	Homo sapiens	89	-	-	PS01239;	IPR037177;IPR019763;IPR001372;	N	NN	1
DYSF	O75923	Dysferlin (Dystrophy-associated fer-1-like protein) (Fer-1-like protein 1)	DYSF/FER1L1	Homo sapiens	2080	-	-	PS50004;	IPR000008;IPR035892;IPR037726;IPR037720;IPR037722;IPR037723;IPR037724;IPR037725;IPR029998;IPR012968;IPR037721;IPR012560;IPR012561;IPR032362;IPR006614;	N	NN	1
EBP	Q15125	3-beta-hydroxysteroid-Delta(8),Delta(7)-isomerase (EC 5.3.3.5) (Cholestenol Delta-isomerase) (Delta(8)-Delta(7) sterol isomerase) (D8-D7 sterol isomerase) (Emopamil-binding protein)	EBP	Homo sapiens	230	-	-	PS51751;	IPR007905;IPR033118;	N	NN	1
ECD	O95905	Protein ecdysoneless homolog (Human suppressor of GCR two) (hSGT1)	ECD	Homo sapiens	644	-	-	-	IPR010770;	N	NN	1
EFNA5	P52803	Ephrin-A5 (AL-1) (EPH-related receptor tyrosine kinase ligand 7) (LERK-7)	EFNA5/EPLG7/LERK7	Homo sapiens	228	SIGNAL 1..20; /evidence=ECO:0000255	PR01347;	PS01299;PS51551;	IPR008972;IPR031328;IPR034252;IPR019765;IPR001799;	Y	BM	1
EID3	Q8N140	EP300-interacting inhibitor of differentiation 3 (EID-3) (E1A-like inhibitor of differentiation 3) (EID-1-like inhibitor of differentiation 3) (Non-structural maintenance of chromosomes element 4 homolog B) (NS4EB) (Non-SMC element 4 homolog B)	EID3	Homo sapiens	333	-	-	-	IPR027786;IPR014854;IPR029225;	N	NN	1
ELMO1	Q92556	Engulfment and cell motility protein 1 (Protein ced-12 homolog)	ELMO1/KIAA0281	Homo sapiens	727	-	-	PS51335;	IPR011989;IPR016024;IPR024574;IPR030715;IPR006816;IPR011993;IPR001849;	N	NN	1
ENO1	P06733	Alpha-enolase (EC 4.2.1.11) (2-phospho-D-glycerate hydro-lyase) (C-myc promoter-binding protein) (Enolase 1) (MBP-1) (MPB-1) (Non-neural enolase) (NNE) (Phosphopyruvate hydratase) (Plasminogen-binding protein)	ENO1/ENO1L1/MBPB1/MPB1	Homo sapiens	434	-	PR00148;	PS00164;	IPR000941;IPR036849;IPR029017;IPR020810;IPR020809;IPR020811;	N	NN	1
ENSG00000142539	M0R3H8	ETS domain-containing protein (Fragment)	-	Homo sapiens	397	-	PR00454;	PS00345;PS00346;PS50061;	IPR006134;IPR042087;IPR000418;IPR036388;IPR036390;IPR025687;	N	NN	1
EP300	Q09472	Histone acetyltransferase p300 (p300 HAT) (EC 2.3.1.48) (E1A-associated protein p300) (Histone butyryltransferase p300) (EC 2.3.1.-) (Histone crotonyltransferase p300) (EC 2.3.1.-) (Protein 2-hydroxyisobutyryltransferase p300) (EC 2.3.1.-) (Protein propionyltransferase p300) (EC 2.3.1.-)	EP300/P300	Homo sapiens	2414	-	PR00503;	PS00633;PS50014;PS51727;PS50952;PS50134;PS01357;PS50135;	IPR001487;IPR036427;IPR018359;IPR031162;IPR013178;IPR003101;IPR036529;IPR009110;IPR014744;IPR037073;IPR010303;IPR038547;IPR035898;IPR013083;IPR000197;IPR000433;	N	NN	1
EPPK1	P58107	Epiplakin (450 kDa epidermal antigen)	EPPK1/EPIPL	Homo sapiens	5088	-	-	-	IPR035915;IPR001101;	N	NN	1
ERBB2IP	Q96RT1	Erbin (Densin-180-like protein) (Erbb2-interacting protein) (Protein LAP2)	ERBIN/ERBB2IP/KIAA1225/LAP2	Homo sapiens	1412	-	-	PS51450;PS50106;	IPR032927;IPR001611;IPR003591;IPR032675;IPR001478;IPR036034;	N	NN	1
ERBB4	Q15303	Receptor tyrosine-protein kinase erbB-4 (EC 2.7.10.1) (Proto-oncogene-like protein c-ErbB-4) (Tyrosine kinase-type cell surface receptor HER4) (p180erbB4) [Cleaved into: ERBB4 intracellular domain (4ICD) (E4ICD) (s80HER4)]	ERBB4/HER4	Homo sapiens	1308	SIGNAL 1..25; /evidence=ECO:0000255	PR00109;	PS00107;PS50011;PS00109;	IPR006211;IPR006212;IPR032778;IPR009030;IPR011009;IPR000719;IPR017441;IPR000494;IPR036941;IPR001245;IPR008266;IPR020635;IPR016245;	Y	NN	1
ERCC6L	Q2NKX8	DNA excision repair protein ERCC-6-like (EC 3.6.4.12) (ATP-dependent helicase ERCC6-like) (PLK1-interacting checkpoint helicase) (Tumor antigen BJ-HCC-15)	ERCC6L/PICH	Homo sapiens	1250	-	-	PS51192;PS51194;PS50293;	IPR014001;IPR001650;IPR027417;IPR038718;IPR000330;IPR013026;	N	NN	1
ERLIN2	O94905	Erlin-2 (Endoplasmic reticulum lipid raft-associated protein 2) (Stomatin-prohibitin-flotillin-HflC/K domain-containing protein 2) (SPFH domain-containing protein 2)	ERLIN2/C8orf2/SPFH2/UNQ2441/PRO5003/PRO9924	Homo sapiens	339	-	-	-	IPR001107;IPR033294;	N	NN	1
ERP44	Q9BS26	Endoplasmic reticulum resident protein 44 (ER protein 44) (ERp44) (Thioredoxin domain-containing protein 4)	ERP44/KIAA0573/TXNDC4/UNQ532/PRO1075	Homo sapiens	406	SIGNAL 1..29	-	PS00014;PS51352;	IPR041870;IPR041862;IPR036249;IPR013766;	Y	NN	1
ESCO1	Q5FWF5	N-acetyltransferase ESCO1 (EC 2.3.1.-) (CTF7 homolog 1) (Establishment factor-like protein 1) (EFO1) (EFO1p) (hEFO1) (Establishment of cohesion 1 homolog 1) (ECO1 homolog 1) (ESO1 homolog 1)	ESCO1/EFO1/KIAA1911	Homo sapiens	840	-	-	-	IPR026656;IPR028005;IPR028009;	N	NN	1
ESCO2	Q56NI9	N-acetyltransferase ESCO2 (EC 2.3.1.-) (Establishment factor-like protein 2) (EFO2) (EFO2p) (hEFO2) (Establishment of cohesion 1 homolog 2) (ECO1 homolog 2)	ESCO2	Homo sapiens	601	-	-	-	IPR028005;IPR028009;	N	NN	1
ESPL1	Q14674	Separin (EC 3.4.22.49) (Caspase-like protein ESPL1) (Extra spindle poles-like 1 protein) (Separase)	ESPL1/ESP1/KIAA0165	Homo sapiens	2120	-	-	PS51700;	IPR005314;IPR030397;	N	NN	1
ESRP1	Q6NXG1	Epithelial splicing regulatory protein 1 (RNA-binding motif protein 35A) (RNA-binding protein 35A)	ESRP1/RBM35A	Homo sapiens	681	-	-	PS50102;	IPR034427;IPR012677;IPR035979;IPR012337;IPR036397;IPR000504;	N	NN	1
ETS1	P14921	Protein C-ets-1 (p54)	ETS1/EWSR2	Homo sapiens	441	-	PR00454;	PS00345;PS00346;PS50061;PS51433;	IPR000418;IPR003118;IPR013761;IPR041886;IPR016311;IPR036388;IPR036390;	N	NN	1
EVPL	Q92817	Envoplakin (210 kDa cornified envelope precursor protein) (210 kDa paraneoplastic pemphigus antigen) (p210)	EVPL	Homo sapiens	2033	-	-	PS50002;	IPR041615;IPR030460;IPR035915;IPR001101;IPR001452;IPR018159;	N	NN	1
F11R	Q9Y624	Junctional adhesion molecule A (JAM-A) (Junctional adhesion molecule 1) (JAM-1) (Platelet F11 receptor) (Platelet adhesion molecule 1) (PAM-1) (CD antigen CD321)	F11R/JAM1/JCAM/UNQ264/PRO301	Homo sapiens	299	SIGNAL 1..27; /evidence=ECO:0000244|PubMed:25944712, ECO:0000269|PubMed:12665801, ECO:0000269|PubMed:15340161, ECO:0000269|PubMed:7646439	-	PS50835;	IPR042456;IPR007110;IPR036179;IPR013783;IPR003599;IPR003598;IPR013106;	Y	NN	1
F2	P00734	Prothrombin (EC 3.4.21.5) (Coagulation factor II) [Cleaved into: Activation peptide fragment 1; Activation peptide fragment 2; Thrombin light chain; Thrombin heavy chain]	F2	Homo sapiens	622	SIGNAL 1..24; /evidence=ECO:0000255	PR00722;PR00001;PR01505;	PS00011;PS50998;PS00021;PS50070;PS50240;PS00134;PS00135;	IPR035972;IPR000294;IPR000001;IPR013806;IPR018056;IPR038178;IPR009003;IPR001314;IPR003966;IPR018992;IPR037111;IPR001254;IPR018114;IPR033116;	Y	NN	1
F2R	P25116	Proteinase-activated receptor 1 (PAR-1) (Coagulation factor II receptor) (Thrombin receptor)	F2R/CF2R/PAR1/TR	Homo sapiens	425	SIGNAL 1..21; /evidence=ECO:0000269|PubMed:22659187	PR00237;PR01428;PR00908;	PS00237;PS50262;	IPR000276;IPR017452;IPR003912;IPR000935;	Y	NN	1
FABP1	P07148	Fatty acid-binding protein, liver (Fatty acid-binding protein 1) (Liver-type fatty acid-binding protein) (L-FABP)	FABP1/FABPL	Homo sapiens	127	-	PR00178;	PS00214;	IPR012674;IPR000463;IPR031259;IPR031276;	N	NN	1
FABP5	Q01469	Fatty acid-binding protein 5 (Epidermal-type fatty acid-binding protein) (E-FABP) (Fatty acid-binding protein, epidermal) (Psoriasis-associated fatty acid-binding protein homolog) (PA-FABP)	FABP5	Homo sapiens	135	-	PR00178;	PS00214;	IPR012674;IPR000463;IPR031259;IPR000566;	N	NN	1
FAF2	Q96CS3	FAS-associated factor 2 (Protein ETEA) (UBX domain-containing protein 3B) (UBX domain-containing protein 8)	FAF2/ETEA/KIAA0887/UBXD8/UBXN3B	Homo sapiens	445	-	-	PS50033;	IPR036249;IPR006577;IPR009060;IPR029071;IPR001012;	N	NN	1
FAM114A2	Q9NRY5	Protein FAM114A2	FAM114A2/C5orf3	Homo sapiens	505	-	-	-	IPR007998;	N	NN	1
FAM131B	Q86XD5	Protein FAM131B	FAM131B/KIAA0773	Homo sapiens	332	-	-	-	IPR026782;	N	NN	1
FAM3C	Q92520	Protein FAM3C (Interleukin-like EMT inducer)	FAM3C/ILEI/GS3786	Homo sapiens	227	SIGNAL 1..24; /evidence=ECO:0000255	-	-	IPR039220;IPR039219;IPR039477;IPR039475;	Y	NN	1
FAP	Q12884	Prolyl endopeptidase FAP (EC 3.4.21.26) (170 kDa melanoma membrane-bound gelatinase) (Dipeptidyl peptidase FAP) (EC 3.4.14.5) (Fibroblast activation protein alpha) (FAPalpha) (Gelatine degradation protease FAP) (EC 3.4.21.-) (Integral membrane serine protease) (Post-proline cleaving enzyme) (Serine integral membrane protease) (SIMP) (Surface-expressed protease) (Seprase) [Cleaved into: Antiplasmi…	FAP	Homo sapiens	760	-	-	-	IPR029058;IPR031245;IPR002471;IPR001375;IPR002469;IPR038554;	N	NN	1
FAT1	Q14517	Protocadherin Fat 1 (Cadherin family member 7) (Cadherin-related tumor suppressor homolog) (Protein fat homolog) [Cleaved into: Protocadherin Fat 1, nuclear form]	FAT1/CDHF7/FAT	Homo sapiens	4588	SIGNAL 1..21; /evidence=ECO:0000255	PR00205;	PS00010;PS00232;PS50268;PS00022;PS01186;PS50026;PS01187;PS50025;	IPR002126;IPR015919;IPR020894;IPR013320;IPR001881;IPR013032;IPR000742;IPR000152;IPR018097;IPR001791;	Y	NN	1
FCAR	P24071	Immunoglobulin alpha Fc receptor (IgA Fc receptor) (CD antigen CD89)	FCAR/CD89	Homo sapiens	287	SIGNAL 1..21; /evidence=ECO:0000255	-	-	IPR036179;IPR013783;IPR003599;	Y	NN	1
FCER1G	P30273	High affinity immunoglobulin epsilon receptor subunit gamma (Fc receptor gamma-chain) (FcRgamma) (Fc-epsilon RI-gamma) (IgE Fc receptor subunit gamma) (FceRI gamma)	FCER1G	Homo sapiens	86	SIGNAL 1..18; /evidence=ECO:0000255	-	PS51055;	IPR021663;IPR042340;IPR003110;	Y	NN	1
FCGR3B	O75015	Low affinity immunoglobulin gamma Fc region receptor III-B (Fc-gamma RIII-beta) (Fc-gamma RIII) (Fc-gamma RIIIb) (FcRIII) (FcRIIIb) (FcR-10) (IgG Fc receptor III-1) (CD antigen CD16b)	FCGR3B/CD16B/FCG3/FCGR3/IGFR3	Homo sapiens	233	SIGNAL 1..16; /evidence=ECO:0000255	-	PS50835;	IPR007110;IPR036179;IPR013783;IPR003599;	Y	NN	1
FGF10	O15520	Fibroblast growth factor 10 (FGF-10) (Keratinocyte growth factor 2)	FGF10	Homo sapiens	208	SIGNAL 1..37; /evidence=ECO:0000255	PR00263;	PS00247;	IPR028252;IPR002209;IPR008996;	Y	NN	1
FGF16	O43320	Fibroblast growth factor 16 (FGF-16)	FGF16	Homo sapiens	207	-	PR00263;	PS00247;	IPR028285;IPR002209;IPR008996;	N	NN	1
FGF18	O76093	Fibroblast growth factor 18 (FGF-18) (zFGF5)	FGF18/UNQ420/PRO856	Homo sapiens	207	SIGNAL 1..27; /evidence=ECO:0000255	-	PS00247;	IPR028289;IPR002209;IPR008996;	Y	NN	1
FGF19	O95750	Fibroblast growth factor 19 (FGF-19)	FGF19/UNQ334/PRO533	Homo sapiens	216	SIGNAL 1..24; /evidence=ECO:0000269|PubMed:15340161	PR00263;	PS00247;	IPR035444;IPR002209;IPR008996;	Y	NN	1
FGF20	Q9NP95	Fibroblast growth factor 20 (FGF-20)	FGF20	Homo sapiens	211	-	PR00263;	PS00247;	IPR028291;IPR002209;IPR008996;	N	NN	1
FGF22	Q9HCT0	Fibroblast growth factor 22 (FGF-22)	FGF22/UNQ2500/PRO5800	Homo sapiens	170	SIGNAL 1..22; /evidence=ECO:0000255	PR00263;	-	IPR028296;IPR002209;IPR008996;	Y	NN	1
FGF3	P11487	Fibroblast growth factor 3 (FGF-3) (Heparin-binding growth factor 3) (HBGF-3) (Proto-oncogene Int-2)	FGF3/INT2	Homo sapiens	239	SIGNAL 1..17; /evidence=ECO:0000255	PR00263;	PS00247;	IPR028232;IPR002209;IPR008996;	Y	NN	1
FGF4	P08620	Fibroblast growth factor 4 (FGF-4) (Heparin secretory-transforming protein 1) (HST) (HST-1) (HSTF-1) (Heparin-binding growth factor 4) (HBGF-4) (Transforming protein KS3)	FGF4/HST/HSTF1/KS3	Homo sapiens	206	SIGNAL 1..30; /evidence=ECO:0000255	PR00263;	PS00247;	IPR028239;IPR002209;IPR008996;	Y	NN	1
FGF6	P10767	Fibroblast growth factor 6 (FGF-6) (Heparin secretory-transforming protein 2) (HST-2) (HSTF-2) (Heparin-binding growth factor 6) (HBGF-6)	FGF6/HST2/HSTF2	Homo sapiens	208	SIGNAL 1..37; /evidence=ECO:0000255	PR00263;	PS00247;	IPR028242;IPR002209;IPR008996;	Y	NN	1
FGFBP1	Q14512	Fibroblast growth factor-binding protein 1 (FGF-BP) (FGF-BP1) (FGF-binding protein 1) (FGFBP-1) (17 kDa heparin-binding growth factor-binding protein) (17 kDa HBGF-binding protein) (HBp17)	FGFBP1/FGFBP/HBP17	Homo sapiens	234	SIGNAL 1..23; /evidence=ECO:0000255	-	-	IPR010510;	Y	NN	1
FGFR1OP	O95684	FGFR1 oncogene partner	FGFR1OP/FOP	Homo sapiens	399	-	-	PS50896;	IPR018993;IPR006594;	N	NN	1
FGFR1OP2	Q9NVK5	FGFR1 oncogene partner 2	FGFR1OP2/HSPC123	Homo sapiens	253	-	-	-	IPR008555;	N	NN	1
FGFR2	P21802	Fibroblast growth factor receptor 2 (FGFR-2) (EC 2.7.10.1) (K-sam) (KGFR) (Keratinocyte growth factor receptor) (CD antigen CD332)	FGFR2/BEK/KGFR/KSAM	Homo sapiens	821	SIGNAL 1..21; /evidence=ECO:0000255	PR00109;	PS50835;PS00107;PS50011;PS00109;	IPR016248;IPR041159;IPR007110;IPR036179;IPR013783;IPR013098;IPR003599;IPR003598;IPR011009;IPR000719;IPR017441;IPR001245;IPR008266;IPR020635;	Y	NN	1
FGFR3	P22607	Fibroblast growth factor receptor 3 (FGFR-3) (EC 2.7.10.1) (CD antigen CD333)	FGFR3/JTK4	Homo sapiens	806	SIGNAL 1..22	PR00109;	PS50835;PS00107;PS50011;PS00109;	IPR016248;IPR041159;IPR007110;IPR036179;IPR013783;IPR013098;IPR003599;IPR003598;IPR011009;IPR000719;IPR017441;IPR001245;IPR008266;IPR020635;	Y	NN	1
FGFR4	P22455	Fibroblast growth factor receptor 4 (FGFR-4) (EC 2.7.10.1) (CD antigen CD334)	FGFR4/JTK2/TKF	Homo sapiens	802	SIGNAL 1..21; /evidence=ECO:0000269|PubMed:15340161	PR00109;	PS50835;PS00107;PS50011;PS00109;	IPR016248;IPR007110;IPR036179;IPR013783;IPR013098;IPR003599;IPR003598;IPR011009;IPR000719;IPR017441;IPR001245;IPR008266;IPR020635;	Y	NN	1
FGL1	Q08830	Fibrinogen-like protein 1 (HP-041) (Hepassocin) (HPS) (Hepatocyte-derived fibrinogen-related protein 1) (HFREP-1) (Liver fibrinogen-related protein 1) (LFIRE-1)	FGL1/HFREP1	Homo sapiens	312	SIGNAL 1..22; /evidence=ECO:0000269|PubMed:11470158	-	PS00514;PS51406;	IPR036056;IPR002181;IPR020837;	Y	NN	1
FGL2	Q14314	Fibroleukin (Fibrinogen-like protein 2) (pT49)	FGL2	Homo sapiens	439	SIGNAL 1..23; /evidence=ECO:0000255	-	PS00514;PS51406;	IPR033083;IPR036056;IPR002181;IPR020837;	Y	NN	1
FGR	P09769	Tyrosine-protein kinase Fgr (EC 2.7.10.2) (Gardner-Rasheed feline sarcoma viral (v-fgr) oncogene homolog) (Proto-oncogene c-Fgr) (p55-Fgr) (p58-Fgr) (p58c-Fgr)	FGR/SRC2	Homo sapiens	529	-	PR00401;PR00452;PR00109;	PS00107;PS50011;PS00109;PS50001;PS50002;	IPR035693;IPR011009;IPR000719;IPR017441;IPR001245;IPR000980;IPR036860;IPR036028;IPR001452;IPR008266;IPR020635;	N	NN	1
FHL2	Q14192	Four and a half LIM domains protein 2 (FHL-2) (LIM domain protein DRAL) (Skeletal muscle LIM-protein 3) (SLIM-3)	FHL2/DRAL/SLIM3	Homo sapiens	279	-	-	PS00478;PS50023;	IPR037987;IPR001781;	N	NN	1
FKBP10	Q96AY3	Peptidyl-prolyl cis-trans isomerase FKBP10 (PPIase FKBP10) (EC 5.2.1.8) (65 kDa FK506-binding protein) (65 kDa FKBP) (FKBP-65) (FK506-binding protein 10) (FKBP-10) (Immunophilin FKBP65) (Rotamase)	FKBP10/FKBP65/PSEC0056	Homo sapiens	582	SIGNAL 1..26; /evidence=ECO:0000255	-	PS00018;PS50222;PS00014;PS50059;	IPR011992;IPR018247;IPR002048;IPR023566;IPR001179;	Y	NN	1
FKBP6	O75344	Inactive peptidyl-prolyl cis-trans isomerase FKBP6 (Inactive PPIase FKBP6) (36 kDa FK506-binding protein) (36 kDa FKBP) (FKBP-36) (FK506-binding protein 6) (FKBP-6) (Immunophilin FKBP36)	FKBP6/FKBP36	Homo sapiens	327	-	-	PS50059;PS50293;	IPR042282;IPR001179;IPR013026;IPR011990;IPR019734;	N	NN	1
FKRP	Q9H9S5	Fukutin-related protein (EC 2.4.2.-) (Ribitol-5-phosphate transferase)	FKRP	Homo sapiens	495	-	-	-	IPR007074;	N	NN	1
FLRT1	Q9NZU1	Leucine-rich repeat transmembrane protein FLRT1 (Fibronectin-like domain-containing leucine-rich transmembrane protein 1)	FLRT1/UNQ752/PRO1483	Homo sapiens	646	SIGNAL 1..20; /evidence=ECO:0000255	-	PS50853;PS51450;	IPR000483;IPR003961;IPR036116;IPR013783;IPR001611;IPR003591;IPR032675;IPR000372;	Y	NN	1
FLRT2	O43155	Leucine-rich repeat transmembrane protein FLRT2 (Fibronectin-like domain-containing leucine-rich transmembrane protein 2)	FLRT2/KIAA0405/UNQ232/PRO265	Homo sapiens	660	SIGNAL 1..35; /evidence=ECO:0000269|PubMed:15340161	-	PS50853;	IPR000483;IPR003961;IPR036116;IPR013783;IPR001611;IPR003591;IPR032675;IPR000372;	Y	NN	1
FLRT3	Q9NZU0	Leucine-rich repeat transmembrane protein FLRT3 (Fibronectin-like domain-containing leucine-rich transmembrane protein 3)	FLRT3/KIAA1469/UNQ856/PRO1865	Homo sapiens	649	SIGNAL 1..28; /evidence=ECO:0000255	-	PS50853;PS51450;	IPR000483;IPR003961;IPR036116;IPR013783;IPR001611;IPR003591;IPR032675;IPR000372;	Y	NN	1
FLT1	P17948	Vascular endothelial growth factor receptor 1 (VEGFR-1) (EC 2.7.10.1) (Fms-like tyrosine kinase 1) (FLT-1) (Tyrosine-protein kinase FRT) (Tyrosine-protein kinase receptor FLT) (FLT) (Vascular permeability factor receptor)	FLT1/FLT/FRT/VEGFR1	Homo sapiens	1338	SIGNAL 1..26; /evidence=ECO:0000269|PubMed:8248162	PR01833;	PS50835;PS00107;PS50011;PS00109;PS00240;	IPR007110;IPR036179;IPR013783;IPR013098;IPR003599;IPR003598;IPR013106;IPR013151;IPR011009;IPR000719;IPR017441;IPR001245;IPR008266;IPR020635;IPR001824;IPR041348;IPR009135;	Y	NN	1
FLT3	P36888	Receptor-type tyrosine-protein kinase FLT3 (EC 2.7.10.1) (FL cytokine receptor) (Fetal liver kinase-2) (FLK-2) (Fms-like tyrosine kinase 3) (FLT-3) (Stem cell tyrosine kinase 1) (STK-1) (CD antigen CD135)	FLT3/CD135/FLK2/STK1	Homo sapiens	993	SIGNAL 1..26; /evidence=ECO:0000255	-	PS50835;PS00107;PS50011;PS00109;PS00240;	IPR030118;IPR007110;IPR036179;IPR013783;IPR013151;IPR011009;IPR000719;IPR017441;IPR001245;IPR008266;IPR020635;IPR001824;	Y	NN	1
FMOD	Q06828	Fibromodulin (FM) (Collagen-binding 59 kDa protein) (Keratan sulfate proteoglycan fibromodulin) (KSPG fibromodulin)	FMOD/FM/SLRR2E	Homo sapiens	376	SIGNAL 1..18; /evidence=ECO:0000250	-	PS51450;	IPR027215;IPR001611;IPR003591;IPR032675;IPR000372;	Y	NN	1
FOLR1	P15328	Folate receptor alpha (FR-alpha) (Adult folate-binding protein) (FBP) (Folate receptor 1) (Folate receptor, adult) (KB cells FBP) (Ovarian tumor-associated antigen MOv18)	FOLR1/FOLR	Homo sapiens	257	SIGNAL 1..24; /evidence=ECO:0000255	-	-	IPR004269;IPR018143;IPR032935;	Y	NN	1
FOLR2	P14207	Folate receptor beta (FR-beta) (Folate receptor 2) (Folate receptor, fetal/placental) (Placental folate-binding protein) (FBP)	FOLR2	Homo sapiens	255	SIGNAL 1..16	-	-	IPR004269;IPR018143;IPR032937;	Y	NN	1
FOLR4	A6ND01	Sperm-egg fusion protein Juno (Folate receptor 4) (Folate receptor delta) (FR-delta) (IZUMO1 receptor protein JUNO)	IZUMO1R/FOLR4/JUNO	Homo sapiens	250	SIGNAL 1..19; /evidence=ECO:0000255	-	-	IPR004269;IPR018143;	Y	NN	1
FOS	P01100	Proto-oncogene c-Fos (Cellular oncogene fos) (G0/G1 switch regulatory protein 7)	FOS/G0S7	Homo sapiens	380	-	PR00042;	PS50217;PS00036;	IPR000837;IPR004827;IPR029816;	N	NN	1
FOSB	P53539	Protein fosB (G0/G1 switch regulatory protein 3)	FOSB/G0S3	Homo sapiens	338	-	PR00042;	PS50217;PS00036;	IPR000837;IPR004827;IPR029813;	N	NN	1
FOSL1	P15407	Fos-related antigen 1 (FRA-1)	FOSL1/FRA1	Homo sapiens	271	-	PR00042;	PS50217;PS00036;	IPR000837;IPR004827;IPR029815;	N	NN	1
FPR2	P25090	N-formyl peptide receptor 2 (FMLP-related receptor I) (FMLP-R-I) (Formyl peptide receptor-like 1) (HM63) (Lipoxin A4 receptor) (LXA4 receptor) (RFP)	FPR2/FPRH1/FPRL1/LXA4R	Homo sapiens	351	-	PR00237;	PS00237;PS50262;	IPR027347;IPR000826;IPR000276;IPR017452;	N	NN	1
FREM1	Q5H8C1	FRAS1-related extracellular matrix protein 1 (Protein QBRICK)	FREM1/C9orf143/C9orf145/C9orf154	Homo sapiens	2179	SIGNAL 1..21; /evidence=ECO:0000255	-	PS50041;PS51854;	IPR001304;IPR016186;IPR038081;IPR003644;IPR039005;IPR016187;	Y	BM	1
FRMPD3	Q5JV73	FERM and PDZ domain-containing protein 3	FRMPD3/KIAA1817	Homo sapiens	1810	-	-	PS50057;PS50106;	IPR019749;IPR014352;IPR035963;IPR019748;IPR000299;IPR041779;IPR001478;IPR036034;IPR011993;IPR029071;	N	NN	1
FRS2	Q8WU20	Fibroblast growth factor receptor substrate 2 (FGFR substrate 2) (FGFR-signaling adaptor SNT) (Suc1-associated neurotrophic factor target 1) (SNT-1)	FRS2	Homo sapiens	508	-	-	PS51064;	IPR038742;IPR002404;	N	NN	1
FRS3	O43559	Fibroblast growth factor receptor substrate 3 (FGFR substrate 3) (FGFR-signaling adaptor SNT2) (Suc1-associated neurotrophic factor target 2) (SNT-2)	FRS3	Homo sapiens	492	-	-	PS51064;	IPR038742;IPR002404;	N	NN	1
FTL	P02792	Ferritin light chain (Ferritin L subunit)	FTL	Homo sapiens	175	-	-	PS00540;PS00204;PS50905;	IPR001519;IPR012347;IPR009040;IPR009078;IPR014034;IPR008331;	N	NN	1
FUBP1	Q96AE4	Far upstream element-binding protein 1 (FBP) (FUSE-binding protein 1) (DNA helicase V) (hDH V)	FUBP1	Homo sapiens	644	-	-	PS50084;	IPR015096;IPR004087;IPR004088;IPR036612;	N	NN	1
FUCA1	P04066	Tissue alpha-L-fucosidase (EC 3.2.1.51) (Alpha-L-fucosidase I) (Alpha-L-fucoside fucohydrolase 1) (Alpha-L-fucosidase 1)	FUCA1/Nbla10230	Homo sapiens	466	SIGNAL 1..31; /evidence=ECO:0000255	PR00741;	PS00385;	IPR016286;IPR028755;IPR031919;IPR000933;IPR018526;IPR013780;IPR017853;	Y	NN	1
FXR1	P51114	Fragile X mental retardation syndrome-related protein 1 (hFXR1p)	FXR1	Homo sapiens	621	-	-	PS51641;PS50084;	IPR008395;IPR040148;IPR040472;IPR022034;IPR032172;IPR032177;IPR004087;IPR004088;IPR036612;IPR041560;	N	NN	1
GAA	P10253	Lysosomal alpha-glucosidase (EC 3.2.1.20) (Acid maltase) (Aglucosidase alfa) [Cleaved into: 76 kDa lysosomal alpha-glucosidase; 70 kDa lysosomal alpha-glucosidase]	GAA	Homo sapiens	952	SIGNAL 1..27; /evidence=ECO:0000255	-	PS00129;PS00707;PS00025;PS51448;	IPR031727;IPR011013;IPR000322;IPR030458;IPR030459;IPR025887;IPR013780;IPR017853;IPR017957;IPR000519;	Y	NN	1
GAB1	Q13480	GRB2-associated-binding protein 1 (GRB2-associated binder 1) (Growth factor receptor bound protein 2-associated protein 1)	GAB1	Homo sapiens	694	-	-	PS50003;	IPR011993;IPR001849;	N	NN	1
GADD45GIP1	Q8TAE8	Growth arrest and DNA damage-inducible proteins-interacting protein 1 (39S ribosomal protein L59, mitochondrial) (MRP-L59) (CKII beta-associating protein) (CR6-interacting factor 1) (CRIF1) (Mitochondrial large ribosomal subunit protein mL64) (Papillomavirus L2-interacting nuclear protein 1) (PLINP) (PLINP-1) (p53-responsive gene 6 protein)	GADD45GIP1/MRPL59/PLINP1/PRG6	Homo sapiens	222	-	-	-	IPR043035;IPR018472;	N	NN	1
GALNS	P34059	N-acetylgalactosamine-6-sulfatase (EC 3.1.6.4) (Chondroitinsulfatase) (Chondroitinase) (Galactose-6-sulfate sulfatase) (GalN6S) (N-acetylgalactosamine-6-sulfate sulfatase) (GalNAc6S sulfatase)	GALNS	Homo sapiens	522	SIGNAL 1..26	-	PS00523;PS00149;	IPR017850;IPR035626;IPR024607;IPR000917;	Y	NN	1
GAPDH	P04406	Glyceraldehyde-3-phosphate dehydrogenase (GAPDH) (EC 1.2.1.12) (Peptidyl-cysteine S-nitrosylase GAPDH) (EC 2.6.99.-)	GAPDH/GAPD/CDABP0047/OK/SW-cl.12	Homo sapiens	335	-	PR00078;	PS00071;	IPR020831;IPR020830;IPR020829;IPR020828;IPR006424;IPR036291;	N	NN	1
GCA	P28676	Grancalcin	GCA/GCL	Homo sapiens	217	-	-	PS00018;PS50222;	IPR011992;IPR018247;IPR002048;	N	NN	1
GCDH	Q92947	Glutaryl-CoA dehydrogenase, mitochondrial (GCD) (EC 1.3.8.6)	GCDH	Homo sapiens	438	-	-	PS00072;PS00073;	IPR006089;IPR006091;IPR036250;IPR009075;IPR013786;IPR037069;IPR009100;	N	NN	1
GDI2	P50395	Rab GDP dissociation inhibitor beta (Rab GDI beta) (Guanosine diphosphate dissociation inhibitor 2) (GDI-2)	GDI2/RABGDIB	Homo sapiens	445	-	PR00892;PR00891;	-	IPR036188;IPR018203;IPR000806;	N	NN	1
GGT1	P19440	Glutathione hydrolase 1 proenzyme (EC 3.4.19.13) (Gamma-glutamyltransferase 1) (Gamma-glutamyltranspeptidase 1) (GGT 1) (EC 2.3.2.2) (Leukotriene-C4 hydrolase) (EC 3.4.19.14) (CD antigen CD224) [Cleaved into: Glutathione hydrolase 1 heavy chain; Glutathione hydrolase 1 light chain]	GGT1/GGT	Homo sapiens	569	-	-	PS00462;	IPR000101;IPR029055;	N	NN	1
GGT2	P36268	Inactive glutathione hydrolase 2 (Gamma-glutamyltransferase 2) (Inactive gamma-glutamyltranspeptidase 2) (GGT 2)	GGT2	Homo sapiens	569	SIGNAL 1..30; /evidence=ECO:0000255	-	PS00462;	IPR000101;IPR029055;	Y	NN	1
GGTLC3	B5MD39	Putative glutathione hydrolase light chain 3 (Putative gamma-glutamyltransferase light chain 3)	GGTLC3	Homo sapiens	225	-	-	PS00462;	IPR000101;IPR029055;	N	NN	1
GHDC	Q8N2G8	GH3 domain-containing protein	GHDC/D11LGP1E/LGP1	Homo sapiens	530	SIGNAL 1..17; /evidence=ECO:0000255	-	-	IPR004993;	Y	NN	1
GHR	P10912	Growth hormone receptor (GH receptor) (Somatotropin receptor) [Cleaved into: Growth hormone-binding protein (GH-binding protein) (GHBP) (Serum-binding protein)]	GHR	Homo sapiens	638	SIGNAL 1..18; /evidence=ECO:0000255	-	PS50853;PS01352;	IPR003961;IPR036116;IPR025871;IPR015152;IPR013783;IPR003528;	Y	NN	1
GIT1	Q9Y2X7	ARF GTPase-activating protein GIT1 (ARF GAP GIT1) (Cool-associated and tyrosine-phosphorylated protein 1) (CAT-1) (CAT1) (G protein-coupled receptor kinase-interactor 1) (GRK-interacting protein 1)	GIT1	Homo sapiens	761	-	PR00405;	PS50297;PS50088;PS50115;	IPR002110;IPR020683;IPR036770;IPR037278;IPR001164;IPR038508;IPR032352;IPR022018;IPR013724;	N	NN	1
GLA	P06280	Alpha-galactosidase A (EC 3.2.1.22) (Alpha-D-galactosidase A) (Alpha-D-galactoside galactohydrolase) (Melibiase) (Agalsidase)	GLA	Homo sapiens	429	SIGNAL 1..31	PR00740;	PS00512;	IPR013785;IPR002241;IPR000111;IPR013780;IPR017853;IPR035373;	Y	NN	1
GLB1	P16278	Beta-galactosidase (EC 3.2.1.23) (Acid beta-galactosidase) (Lactase) (Elastin receptor 1)	GLB1/ELNR1	Homo sapiens	677	SIGNAL 1..23	PR00742;	PS01182;	IPR026283;IPR025300;IPR008979;IPR031330;IPR019801;IPR001944;IPR017853;	Y	NN	1
GM2A	P17900	Ganglioside GM2 activator (Cerebroside sulfate activator protein) (GM2-AP) (Sphingolipid activator protein 3) (SAP-3) [Cleaved into: Ganglioside GM2 activator isoform short]	GM2A	Homo sapiens	193	SIGNAL 1..23; /evidence=ECO:0000255	-	-	IPR028996;IPR036846;IPR003172;	Y	NN	1
GNB2L1	P63244	Receptor of activated protein C kinase 1 (Cell proliferation-inducing gene 21 protein) (Guanine nucleotide-binding protein subunit beta-2-like 1) (Guanine nucleotide-binding protein subunit beta-like protein 12.3) (Human lung cancer oncogene 7 protein) (HLC-7) (Receptor for activated C kinase) (Small ribosomal subunit protein RACK1) [Cleaved into: Receptor of activated protein C kinase 1, N-termi…	RACK1/GNB2L1/HLC7/PIG21	Homo sapiens	317	-	PR00320;	PS00678;PS50082;PS50294;	IPR020472;IPR015943;IPR001680;IPR019775;IPR017986;IPR036322;	N	NN	1
GNS	P15586	N-acetylglucosamine-6-sulfatase (EC 3.1.6.14) (Glucosamine-6-sulfatase) (G6S)	GNS	Homo sapiens	552	SIGNAL 1..36	-	PS00523;PS00149;	IPR017850;IPR012251;IPR015981;IPR024607;IPR000917;	Y	NN	1
GOLGA2	Q08379	Golgin subfamily A member 2 (130 kDa cis-Golgi matrix protein) (GM130) (GM130 autoantigen) (Golgin-95)	GOLGA2	Homo sapiens	1002	-	-	-	IPR024858;	N	NN	1
GORASP1	Q9BQQ3	Golgi reassembly-stacking protein 1 (Golgi peripheral membrane protein p65) (Golgi phosphoprotein 5) (GOLPH5) (Golgi reassembly-stacking protein of 65 kDa) (GRASP65)	GORASP1/GOLPH5/GRASP65	Homo sapiens	440	-	-	PS51865;	IPR024958;IPR007583;IPR036034;	N	NN	1
GOSR2	O14653	Golgi SNAP receptor complex member 2 (27 kDa Golgi SNARE protein) (Membrin)	GOSR2/GS27	Homo sapiens	212	-	-	-	IPR027027;IPR010989;	N	NN	1
GP2	P55259	Pancreatic secretory granule membrane major glycoprotein GP2 (Pancreatic zymogen granule membrane protein GP-2) (ZAP75)	GP2	Homo sapiens	537	SIGNAL 1..28; /evidence=ECO:0000255	PR00023;	PS00682;PS51034;	IPR001507;IPR017977;	Y	NN	1
GPIHBP1	Q8IV16	Glycosylphosphatidylinositol-anchored high density lipoprotein-binding protein 1 (GPI-HBP1) (GPI-anchored HDL-binding protein 1) (High density lipoprotein-binding protein 1)	GPIHBP1/HBP1	Homo sapiens	184	SIGNAL 1..20; /evidence=ECO:0000255	-	-	IPR016054;	Y	NN	1
GPLD1	P80108	Phosphatidylinositol-glycan-specific phospholipase D (PI-G PLD) (EC 3.1.4.50) (Glycoprotein phospholipase D) (Glycosyl-phosphatidylinositol-specific phospholipase D) (GPI-PLD) (GPI-specific phospholipase D)	GPLD1/PIGPLD1	Homo sapiens	840	SIGNAL 1..23	PR00718;	PS51470;	IPR013517;IPR001028;IPR013519;IPR028994;IPR029002;	Y	NN	1
GPR84	Q9NQS5	G-protein coupled receptor 84 (Inflammation-related G-protein coupled receptor EX33)	GPR84/EX33	Homo sapiens	396	-	PR00237;	PS50262;	IPR000276;IPR017452;	N	NN	1
GPR97	Q86Y34	Adhesion G protein-coupled receptor G3 (G-protein coupled receptor 97) (G-protein coupled receptor PGR26)	ADGRG3/GPR97/PGR26	Homo sapiens	549	SIGNAL 1..20; /evidence=ECO:0000269|PubMed:15340161	PR00249;PR01422;	PS50261;PS50221;	IPR017981;IPR000832;IPR003910;IPR000203;	Y	NN	1
GRIA1	P42261	Glutamate receptor 1 (GluR-1) (AMPA-selective glutamate receptor 1) (GluR-A) (GluR-K1) (Glutamate receptor ionotropic, AMPA 1) (GluA1)	GRIA1/GLUH1/GLUR1	Homo sapiens	906	SIGNAL 1..18; /evidence=ECO:0000255	PR00177;	-	IPR001828;IPR019594;IPR001508;IPR001320;IPR028082;	Y	NN	1
GSTT2B	P0CG30	Glutathione S-transferase theta-2B (EC 2.5.1.18) (GST class-theta-2) (Glutathione S-transferase theta-2)	GSTT2B/GSTT2	Homo sapiens	244	-	-	PS50405;PS50404;	IPR010987;IPR036282;IPR004045;IPR004046;IPR040077;IPR040075;IPR036249;	N	NN	1
GUSB	P08236	Beta-glucuronidase (EC 3.2.1.31) (Beta-G1)	GUSB	Homo sapiens	651	SIGNAL 1..22; /evidence=ECO:0000269|PubMed:1311180	PR00132;	PS00719;PS00608;	IPR036156;IPR008979;IPR006101;IPR023232;IPR006103;IPR023230;IPR006102;IPR006104;IPR017853;IPR013783;	Y	NN	1
H2AFB1	P0C5Y9	Histone H2A-Bbd type 1 (H2A Barr body-deficient) (H2A.B) (H2A.Bbd)	H2AB1/H2AFB1	Homo sapiens	115	-	PR00620;	-	IPR009072;IPR002119;	N	NN	1
H2AFJ	Q9BTM1	Histone H2A.J (H2a/j)	H2AFJ	Homo sapiens	129	-	PR00620;	PS00046;	IPR009072;IPR002119;IPR007125;IPR032454;IPR032458;	N	NN	1
H2AFV	Q71UI9	Histone H2A.V (H2A.F/Z)	H2AFV/H2AV	Homo sapiens	128	-	PR00620;	PS00046;	IPR009072;IPR002119;IPR007125;IPR032454;IPR032458;	N	NN	1
H2AFX	P16104	Histone H2AX (H2a/x) (Histone H2A.X)	H2AX/H2AFX	Homo sapiens	143	-	PR00620;	PS00046;	IPR009072;IPR002119;IPR007125;IPR032454;IPR032458;	N	NN	1
H2AFZ	P0C0S5	Histone H2A.Z (H2A/z)	H2AZ1/H2AFZ/H2AZ	Homo sapiens	128	-	PR00620;	PS00046;	IPR009072;IPR002119;IPR007125;IPR032454;IPR032458;	N	NN	1
H2BFS	P57053	Histone H2B type F-S (Histone H2B.s) (H2B/s)	H2BFS	Homo sapiens	126	-	PR00621;	PS00357;	IPR009072;IPR007125;IPR000558;	N	NN	1
HAPLN1	P10915	Hyaluronan and proteoglycan link protein 1 (Cartilage-linking protein 1) (Cartilage-link protein) (Proteoglycan link protein)	HAPLN1/CRTL1	Homo sapiens	354	-	PR01265;	PS50835;PS01241;PS50963;	IPR016186;IPR016187;IPR007110;IPR036179;IPR013783;IPR003599;IPR013106;IPR000538;	N	NN	1
HAVCR1	Q96D42	Hepatitis A virus cellular receptor 1 (HAVcr-1) (Kidney injury molecule 1) (KIM-1) (T-cell immunoglobulin and mucin domain-containing protein 1) (TIMD-1) (T-cell immunoglobulin mucin receptor 1) (TIM) (TIM-1) (T-cell membrane protein 1) (CD antigen CD365)	HAVCR1/KIM1/TIM1/TIMD1	Homo sapiens	364	SIGNAL 1..20; /evidence=ECO:0000255	-	PS50835;PS00290;	IPR007110;IPR036179;IPR013783;IPR003006;IPR003599;IPR013106;	Y	NN	1
HCK	P08631	Tyrosine-protein kinase HCK (EC 2.7.10.2) (Hematopoietic cell kinase) (Hemopoietic cell kinase) (p59-HCK/p60-HCK) (p59Hck) (p61Hck)	HCK	Homo sapiens	526	-	PR00401;PR00452;PR00109;	PS00107;PS50011;PS00109;PS50001;PS50002;	IPR035851;IPR011009;IPR000719;IPR017441;IPR001245;IPR000980;IPR036860;IPR036028;IPR001452;IPR008266;IPR020635;	N	NN	1
HDAC2	Q92769	Histone deacetylase 2 (HD2) (EC 3.5.1.98)	HDAC2	Homo sapiens	488	-	PR01270;PR01271;	-	IPR000286;IPR003084;IPR023801;IPR037138;IPR023696;	N	NN	1
HDAC8	Q9BY41	Histone deacetylase 8 (HD8) (EC 3.5.1.98)	HDAC8/HDACL1/CDA07	Homo sapiens	377	-	PR01270;PR01271;	-	IPR000286;IPR003084;IPR023801;IPR037138;IPR023696;	N	NN	1
HDGF	P51858	Hepatoma-derived growth factor (HDGF) (High mobility group protein 1-like 2) (HMG-1L2)	HDGF/HMG1L2	Homo sapiens	240	-	-	PS50812;	IPR035496;IPR000313;	N	NN	1
HEBP2	Q9Y5Z4	Heme-binding protein 2 (Placental protein 23) (PP23) (Protein SOUL)	HEBP2/C6orf34/SOUL	Homo sapiens	205	-	-	-	IPR011256;IPR006917;	N	NN	1
HEXB	P07686	Beta-hexosaminidase subunit beta (EC 3.2.1.52) (Beta-N-acetylhexosaminidase subunit beta) (Hexosaminidase subunit B) (Cervical cancer proto-oncogene 7 protein) (HCC-7) (N-acetyl-beta-glucosaminidase subunit beta) [Cleaved into: Beta-hexosaminidase subunit beta chain B; Beta-hexosaminidase subunit beta chain A]	HEXB/HCC7	Homo sapiens	556	SIGNAL 1..42; /evidence=ECO:0000255	PR00738;	-	IPR025705;IPR015883;IPR017853;IPR029018;IPR029019;	Y	NN	1
HGSNAT	Q68CP4	Heparan-alpha-glucosaminide N-acetyltransferase (EC 2.3.1.78) (Transmembrane protein 76)	HGSNAT/TMEM76	Homo sapiens	663	-	-	-	IPR012429;IPR040208;	N	NN	1
HIF1A	Q16665	Hypoxia-inducible factor 1-alpha (HIF-1-alpha) (HIF1-alpha) (ARNT-interacting protein) (Basic-helix-loop-helix-PAS protein MOP1) (Class E basic helix-loop-helix protein 78) (bHLHe78) (Member of PAS protein 1) (PAS domain-containing protein 8)	HIF1A/BHLHE78/MOP1/PASD8	Homo sapiens	826	-	PR01080;	PS50888;PS50112;	IPR011598;IPR001321;IPR014887;IPR021537;IPR036638;IPR001610;IPR000014;IPR035965;IPR013767;IPR013655;	N	NN	1
HIST1H2AC	Q93077	Histone H2A type 1-C (Histone H2A/l)	HIST1H2AC/H2AFL	Homo sapiens	130	-	PR00620;	PS00046;	IPR009072;IPR002119;IPR007125;IPR032454;IPR032458;	N	NN	1
HIST1H2AD	P20671	Histone H2A type 1-D (Histone H2A.3) (Histone H2A/g)	H2AC7/H2AFG/HIST1H2AD	Homo sapiens	130	-	PR00620;	PS00046;	IPR009072;IPR002119;IPR007125;IPR032454;IPR032458;	N	NN	1
HIST1H2AJ	Q99878	Histone H2A type 1-J (Histone H2A/e)	H2AC14/H2AFE/HIST1H2AJ	Homo sapiens	128	-	PR00620;	PS00046;	IPR009072;IPR002119;IPR007125;IPR032454;IPR032458;	N	NN	1
HIST1H2BA	Q96A08	Histone H2B type 1-A (Histone H2B, testis) (TSH2B.1) (hTSH2B) (Testis-specific histone H2B)	H2BC1/HIST1H2BA/TSH2B	Homo sapiens	127	-	PR00621;	PS00357;	IPR009072;IPR007125;IPR000558;	N	NN	1
HIST1H2BB	P33778	Histone H2B type 1-B (Histone H2B.1) (Histone H2B.f) (H2B/f)	HIST1H2BB/H2BFF	Homo sapiens	126	-	PR00621;	PS00357;	IPR009072;IPR007125;IPR000558;	N	NN	1
HIST1H2BD	P58876	Histone H2B type 1-D (HIRA-interacting protein 2) (Histone H2B.1 B) (Histone H2B.b) (H2B/b)	HIST1H2BD/H2BFB/HIRIP2	Homo sapiens	126	-	PR00621;	PS00357;	IPR009072;IPR007125;IPR000558;	N	NN	1
HIST1H2BH	Q93079	Histone H2B type 1-H (Histone H2B.j) (H2B/j)	HIST1H2BH/H2BFJ	Homo sapiens	126	-	PR00621;	PS00357;	IPR009072;IPR007125;IPR000558;	N	NN	1
HIST1H2BJ	P06899	Histone H2B type 1-J (Histone H2B.1) (Histone H2B.r) (H2B/r)	H2BC11/H2BFR/HIST1H2BJ	Homo sapiens	126	-	PR00621;	PS00357;	IPR009072;IPR007125;IPR000558;	N	NN	1
HIST1H2BK	O60814	Histone H2B type 1-K (H2B K) (HIRA-interacting protein 1)	H2BC12/H2BFT/HIRIP1/HIST1H2BK	Homo sapiens	126	-	PR00621;	PS00357;	IPR009072;IPR007125;IPR000558;	N	NN	1
HIST1H2BL	Q99880	Histone H2B type 1-L (Histone H2B.c) (H2B/c)	H2BC13/H2BFC/HIST1H2BL	Homo sapiens	126	-	PR00621;	PS00357;	IPR009072;IPR007125;IPR000558;	N	NN	1
HIST1H2BM	Q99879	Histone H2B type 1-M (Histone H2B.e) (H2B/e)	H2BC14/H2BFE/HIST1H2BM	Homo sapiens	126	-	PR00621;	PS00357;	IPR009072;IPR007125;IPR000558;	N	NN	1
HIST1H2BN	Q99877	Histone H2B type 1-N (Histone H2B.d) (H2B/d)	H2BC15/H2BFD/HIST1H2BN	Homo sapiens	126	-	PR00621;	PS00357;	IPR009072;IPR007125;IPR000558;	N	NN	1
HIST1H2BO	P23527	Histone H2B type 1-O (Histone H2B.2) (Histone H2B.n) (H2B/n)	HIST1H2BO/H2BFH/H2BFN	Homo sapiens	126	-	PR00621;	PS00357;	IPR009072;IPR007125;IPR000558;	N	NN	1
HIST2H2AC	Q16777	Histone H2A type 2-C (Histone H2A-GL101) (Histone H2A/q)	HIST2H2AC/H2AFQ	Homo sapiens	129	-	PR00620;	PS00046;	IPR009072;IPR002119;IPR007125;IPR032454;IPR032458;	N	NN	1
HIST2H2BE	Q16778	Histone H2B type 2-E (Histone H2B-GL105) (Histone H2B.q) (H2B/q)	HIST2H2BE/H2BFQ	Homo sapiens	126	-	PR00621;	PS00357;	IPR009072;IPR007125;IPR000558;	N	NN	1
HIST3H3	Q16695	Histone H3.1t (H3/t) (H3t) (H3/g)	HIST3H3/H3FT	Homo sapiens	136	-	PR00622;	PS00322;	IPR009072;IPR007125;IPR000164;	N	NN	1
HMGCR	P04035	3-hydroxy-3-methylglutaryl-coenzyme A reductase (HMG-CoA reductase) (EC 1.1.1.34)	HMGCR	Homo sapiens	888	-	PR00071;	PS00066;PS00318;PS01192;PS50065;PS50156;	IPR002202;IPR023074;IPR023076;IPR004554;IPR004816;IPR023282;IPR009023;IPR009029;IPR000731;	N	NN	1
HMHA1	Q92619	Rho GTPase-activating protein 45 [Cleaved into: Minor histocompatibility antigen HA-1 (mHag HA-1)]	ARHGAP45/HMHA1/KIAA0223	Homo sapiens	1136	-	-	PS51741;PS50238;PS00479;PS50081;	IPR027267;IPR031160;IPR001060;IPR002219;IPR008936;IPR000198;	N	NN	1
HMOX2	P30519	Heme oxygenase 2 (HO-2) (EC 1.14.14.18)	HMOX2/HO2	Homo sapiens	316	-	PR00088;	PS00593;	IPR002051;IPR016053;IPR016084;IPR018207;	N	NN	1
HRNR	Q86YZ3	Hornerin	HRNR/S100A18	Homo sapiens	2850	-	-	PS00018;PS50222;PS00303;	IPR011992;IPR018247;IPR002048;IPR033201;IPR034325;IPR001751;IPR013787;	N	NN	1
HSPA2	P54652	Heat shock-related 70 kDa protein 2 (Heat shock 70 kDa protein 2)	HSPA2	Homo sapiens	639	-	-	PS00297;PS00329;PS01036;	IPR018181;IPR029048;IPR029047;IPR013126;	N	NN	1
HTRA1	Q92743	Serine protease HTRA1 (EC 3.4.21.-) (High-temperature requirement A serine peptidase 1) (L56) (Serine protease 11)	HTRA1/HTRA/PRSS11	Homo sapiens	480	SIGNAL 1..22; /evidence=ECO:0000255	PR00834;	PS51323;PS51465;PS50106;	IPR009030;IPR000867;IPR002350;IPR036058;IPR001478;IPR041489;IPR036034;IPR009003;IPR001940;	Y	NN	1
HVCN1	Q96D96	Voltage-gated hydrogen channel 1 (Hydrogen voltage-gated channel 1) (HV1) (Voltage sensor domain-only protein)	HVCN1/VSOP/UNQ578/PRO1140	Homo sapiens	273	-	-	-	IPR031846;IPR005821;IPR031844;IPR027359;	N	NN	1
IAPP	P10997	Islet amyloid polypeptide (Amylin) (Diabetes-associated peptide) (DAP) (Insulinoma amyloid peptide)	IAPP	Homo sapiens	89	SIGNAL 1..22; /evidence=ECO:0000255	PR00818;	PS00258;	IPR021117;IPR021116;IPR018360;IPR001693;IPR000443;	Y	NN	1
IFITM5	A6NNB3	Interferon-induced transmembrane protein 5 (Bone-restricted interferon-induced transmembrane protein-like protein) (BRIL) (Dispanin subfamily A member 1) (DSPA1)	IFITM5	Homo sapiens	132	-	-	-	IPR007593;	N	NN	1
IHH	Q14623	Indian hedgehog protein (IHH) (HHG-2) [Cleaved into: Indian hedgehog protein N-product; Indian hedgehog protein C-product]	IHH	Homo sapiens	411	SIGNAL 1..27; /evidence=ECO:0000305	PR00632;	PS50817;	IPR001657;IPR001767;IPR009045;IPR000320;IPR003586;IPR003587;IPR036844;IPR033385;IPR006141;	Y	NN	1
IL10	P22301	Interleukin-10 (IL-10) (Cytokine synthesis inhibitory factor) (CSIF)	IL10	Homo sapiens	178	SIGNAL 1..18; /evidence=ECO:0000269|PubMed:15340161	PR01294;	PS00520;	IPR009079;IPR000098;IPR020443;IPR020423;	Y	NN	1
IL12B	P29460	Interleukin-12 subunit beta (IL-12B) (Cytotoxic lymphocyte maturation factor 40 kDa subunit) (CLMF p40) (IL-12 subunit p40) (NK cell stimulatory factor chain 2) (NKSF2)	IL12B/NKSF2	Homo sapiens	328	SIGNAL 1..22; /evidence=ECO:0000269|PubMed:2204066	PR01928;	PS50853;PS01354;PS50835;	IPR003961;IPR036116;IPR003530;IPR007110;IPR036179;IPR013783;IPR003598;IPR015528;IPR019482;	Y	NN	1
IL17A	Q16552	Interleukin-17A (IL-17) (IL-17A) (Cytotoxic T-lymphocyte-associated antigen 8) (CTLA-8)	IL17A/CTLA8/IL17	Homo sapiens	155	SIGNAL 1..23; /evidence=ECO:0000269|PubMed:15340161	PR01932;	-	IPR029034;IPR020440;IPR010345;	Y	NN	1
IL17RD	Q8NFM7	Interleukin-17 receptor D (IL-17 receptor D) (IL-17RD) (IL17Rhom) (Interleukin-17 receptor-like protein) (Sef homolog) (hSef)	IL17RD/IL17RLM/SEF/UNQ6115/PRO20026	Homo sapiens	739	SIGNAL 1..16; /evidence=ECO:0000255	-	PS51534;	IPR039465;IPR031951;IPR013568;IPR035897;	Y	NN	1
IL23A	Q9NPF7	Interleukin-23 subunit alpha (IL-23 subunit alpha) (IL-23-A) (Interleukin-23 subunit p19) (IL-23p19)	IL23A/SGRF/UNQ2498/PRO5798	Homo sapiens	189	SIGNAL 1..19; /evidence=ECO:0000255	-	-	IPR009079;IPR010831;	Y	NN	1
IMPDH1	P20839	Inosine-5'-monophosphate dehydrogenase 1 (IMP dehydrogenase 1) (IMPD 1) (IMPDH 1) (EC 1.1.1.205) (IMPDH-I)	IMPDH1/IMPD1	Homo sapiens	514	-	-	PS51371;PS00487;	IPR013785;IPR000644;IPR005990;IPR015875;IPR001093;	N	NN	1
INCENP	Q9NQS7	Inner centromere protein	INCENP	Homo sapiens	918	-	-	-	IPR039130;IPR022006;IPR005635;	N	NN	1
IQGAP1	P46940	Ras GTPase-activating-like protein IQGAP1 (p195)	IQGAP1/KIAA0051	Homo sapiens	1657	-	-	PS50021;PS50096;PS00509;PS50018;PS01159;PS50020;	IPR001715;IPR036872;IPR000048;IPR027417;IPR000593;IPR023152;IPR001936;IPR008936;IPR001202;	N	NN	1
IRS1	P35568	Insulin receptor substrate 1 (IRS-1)	IRS1	Homo sapiens	1242	-	PR00628;	PS51064;PS50003;	IPR039011;IPR002404;IPR011993;IPR001849;	N	NN	1
IST1	P53990	IST1 homolog (hIST1) (Putative MAPK-activating protein PM28)	IST1/KIAA0174	Homo sapiens	364	-	-	-	IPR005061;IPR042277;	N	NN	1
ITGAL	P20701	Integrin alpha-L (CD11 antigen-like family member A) (Leukocyte adhesion glycoprotein LFA-1 alpha chain) (LFA-1A) (Leukocyte function-associated molecule 1 alpha chain) (CD antigen CD11a)	ITGAL/CD11A	Homo sapiens	1170	SIGNAL 1..25; /evidence=ECO:0000255	PR01185;	PS51470;PS00242;PS50234;	IPR013517;IPR013519;IPR000413;IPR013649;IPR018184;IPR028994;IPR032695;IPR002035;IPR036465;	Y	NN	1
ITGB3BP	Q13352	Centromere protein R (CENP-R) (Beta-3-endonexin) (Integrin beta-3-binding protein) (Nuclear receptor-interacting factor 3)	ITGB3BP/CENPR/NRIF3	Homo sapiens	177	-	-	-	IPR009601;	N	NN	1
ITIH3	Q06033	Inter-alpha-trypsin inhibitor heavy chain H3 (ITI heavy chain H3) (ITI-HC3) (Inter-alpha-inhibitor heavy chain 3) (Serum-derived hyaluronan-associated protein) (SHAP)	ITIH3	Homo sapiens	890	SIGNAL 1..20; /evidence=ECO:0000255	-	PS51468;PS50234;	IPR010600;IPR013694;IPR002035;IPR036465;	Y	NN	1
ITIH4	Q14624	Inter-alpha-trypsin inhibitor heavy chain H4 (ITI heavy chain H4) (ITI-HC4) (Inter-alpha-inhibitor heavy chain 4) (Inter-alpha-trypsin inhibitor family heavy chain-related protein) (IHRP) (Plasma kallikrein sensitive glycoprotein 120) (Gp120) (PK-120) [Cleaved into: 70 kDa inter-alpha-trypsin inhibitor heavy chain H4; 35 kDa inter-alpha-trypsin inhibitor heavy chain H4]	ITIH4/IHRP/ITIHL1/PK120/PRO1851	Homo sapiens	930	SIGNAL 1..28; /evidence=ECO:0000269|PubMed:7541790	-	PS51468;PS50234;	IPR010600;IPR013694;IPR002035;IPR036465;	Y	NN	1
IVD	P26440	Isovaleryl-CoA dehydrogenase, mitochondrial (IVD) (EC 1.3.8.4)	IVD	Homo sapiens	426	-	-	PS00072;PS00073;	IPR006089;IPR006091;IPR036250;IPR009075;IPR013786;IPR037069;IPR009100;IPR034183;	N	NN	1
JAK2	O60674	Tyrosine-protein kinase JAK2 (EC 2.7.10.2) (Janus kinase 2) (JAK-2)	JAK2	Homo sapiens	1132	-	PR01823;PR01825;PR00109;	PS50057;PS00107;PS50011;PS00109;PS50001;	IPR019749;IPR035963;IPR000299;IPR041155;IPR041046;IPR041381;IPR037838;IPR035860;IPR011009;IPR000719;IPR017441;IPR035588;IPR035589;IPR001245;IPR000980;IPR036860;IPR008266;IPR020635;IPR016251;IPR020693;	N	NN	1
JAZF1	Q86VZ6	Juxtaposed with another zinc finger protein 1 (TAK1-interacting protein 27) (Zinc finger protein 802)	JAZF1/TIP27/ZNF802	Homo sapiens	243	-	-	PS00028;	IPR036236;IPR013087;	N	NN	1
JUND	P17535	Transcription factor jun-D	JUND	Homo sapiens	347	-	PR00043;	PS50217;PS00036;	IPR004827;IPR005643;IPR029823;IPR002112;IPR008917;	N	NN	1
KAL1	P23352	Anosmin-1 (Adhesion molecule-like X-linked) (Kallmann syndrome protein)	ANOS1/ADMLX/KAL/KAL1/KALIG1	Homo sapiens	680	SIGNAL 1..24; /evidence=ECO:0000255	PR00003;	PS50853;PS51390;	IPR042447;IPR040957;IPR036645;IPR003961;IPR036116;IPR013783;IPR008197;	Y	NN	1
KCNAB2	Q13303	Voltage-gated potassium channel subunit beta-2 (EC 1.1.1.-) (K(+) channel subunit beta-2) (Kv-beta-2) (hKvbeta2)	KCNAB2/KCNA2B/KCNK2	Homo sapiens	367	-	PR01579;PR01577;	-	IPR005983;IPR005399;IPR005401;IPR023210;IPR036812;	N	NN	1
KCTD3	Q9Y597	BTB/POZ domain-containing protein KCTD3 (Renal carcinoma antigen NY-REN-45)	KCTD3	Homo sapiens	815	-	-	PS50097;PS00678;	IPR000210;IPR011333;IPR003131;IPR015943;IPR001680;IPR019775;IPR036322;	N	NN	1
KDM7A	Q6ZMT4	Lysine-specific demethylase 7A (EC 1.14.11.-) (JmjC domain-containing histone demethylation protein 1D) (Lysine-specific demethylase 7)	KDM7A/JHDM1D/KDM7/KIAA1718	Homo sapiens	941	-	-	PS51184;PS01359;PS50016;	IPR041070;IPR003347;IPR019786;IPR011011;IPR001965;IPR019787;IPR013083;	N	NN	1
KERA	O60938	Keratocan (KTN) (Keratan sulfate proteoglycan keratocan)	KERA/SLRR2B	Homo sapiens	352	SIGNAL 1..20; /evidence=ECO:0000255	-	PS51450;	IPR001611;IPR003591;IPR032675;IPR000372;	Y	NN	1
KIAA1549	Q9HCM3	UPF0606 protein KIAA1549	KIAA1549	Homo sapiens	1950	-	-	-	IPR024606;	N	NN	1
KIF11	P52732	Kinesin-like protein KIF11 (Kinesin-like protein 1) (Kinesin-like spindle protein HKSP) (Kinesin-related motor protein Eg5) (Thyroid receptor-interacting protein 5) (TR-interacting protein 5) (TRIP-5)	KIF11/EG5/KNSL1/TRIP5	Homo sapiens	1056	-	PR00380;	PS00411;PS50067;	IPR025901;IPR027640;IPR019821;IPR001752;IPR036961;IPR027417;	N	NN	1
KIF18A	Q8NI77	Kinesin-like protein KIF18A (Marrow stromal KIF18A) (MS-KIF18A)	KIF18A/OK/SW-cl.108	Homo sapiens	898	-	PR00380;	PS00411;PS50067;	IPR027640;IPR019821;IPR001752;IPR036961;IPR027417;	N	NN	1
KIF2A	O00139	Kinesin-like protein KIF2A (Kinesin-2) (hK2)	KIF2A/KIF2/KNS2	Homo sapiens	706	-	PR00380;	PS00411;PS50067;	IPR027640;IPR019821;IPR001752;IPR036961;IPR027417;	N	NN	1
KIF2B	Q8N4N8	Kinesin-like protein KIF2B	KIF2B	Homo sapiens	673	-	PR00380;	PS00411;PS50067;	IPR027640;IPR019821;IPR001752;IPR036961;IPR027417;	N	NN	1
KIF2C	Q99661	Kinesin-like protein KIF2C (Kinesin-like protein 6) (Mitotic centromere-associated kinesin) (MCAK)	KIF2C/KNSL6	Homo sapiens	725	-	PR00380;	PS00411;PS50067;	IPR027640;IPR019821;IPR001752;IPR036961;IPR027417;	N	NN	1
KIT	P10721	Mast/stem cell growth factor receptor Kit (SCFR) (EC 2.7.10.1) (Piebald trait protein) (PBT) (Proto-oncogene c-Kit) (Tyrosine-protein kinase Kit) (p145 c-kit) (v-kit Hardy-Zuckerman 4 feline sarcoma viral oncogene homolog) (CD antigen CD117)	KIT/SCFR	Homo sapiens	976	SIGNAL 1..25; /evidence=ECO:0000255	-	PS50835;PS00107;PS50011;PS00109;PS00240;	IPR007110;IPR036179;IPR013783;IPR003599;IPR003598;IPR013151;IPR011009;IPR000719;IPR017441;IPR027263;IPR001245;IPR008266;IPR020635;IPR001824;	Y	NN	1
KLB	Q86Z14	Beta-klotho (BKL) (BetaKlotho) (Klotho beta-like protein)	KLB	Homo sapiens	1044	-	PR00131;	-	IPR001360;IPR017853;	N	NN	1
KLK3	P07288	Prostate-specific antigen (PSA) (EC 3.4.21.77) (Gamma-seminoprotein) (Seminin) (Kallikrein-3) (P-30 antigen) (Semenogelase)	KLK3/APS	Homo sapiens	261	SIGNAL 1..17; /evidence=ECO:0000269|PubMed:15340161	PR00722;	PS50240;PS00134;PS00135;	IPR009003;IPR001314;IPR001254;IPR018114;IPR033116;	Y	NN	1
KLKB1	P03952	Plasma kallikrein (EC 3.4.21.34) (Fletcher factor) (Kininogenin) (Plasma prekallikrein) (PKK) [Cleaved into: Plasma kallikrein heavy chain; Plasma kallikrein light chain]	KLKB1/KLK3	Homo sapiens	638	SIGNAL 1..19	PR00005;PR00722;	PS00495;PS50948;PS50240;PS00134;PS00135;	IPR000177;IPR003609;IPR009003;IPR001314;IPR001254;IPR018114;IPR033116;	Y	NN	1
KNTC1	P50748	Kinetochore-associated protein 1 (Rough deal homolog) (HsROD) (Rod) (hRod)	KNTC1/KIAA0166	Homo sapiens	2209	-	-	-	IPR019527;IPR036322;	N	NN	1
KPNB1	Q14974	Importin subunit beta-1 (Importin-90) (Karyopherin subunit beta-1) (Nuclear factor p97) (Pore targeting complex 97 kDa subunit) (PTAC97)	KPNB1/NTF97	Homo sapiens	876	-	-	PS50077;PS50166;	IPR011989;IPR016024;IPR000225;IPR021133;IPR001494;IPR040122;	N	NN	1
KSR1	Q8IVT5	Kinase suppressor of Ras 1 (EC 2.7.11.1)	KSR1/KSR	Homo sapiens	923	-	-	PS50011;PS00108;PS00479;PS50081;	IPR011009;IPR025561;IPR002219;IPR000719;IPR013761;IPR001245;IPR008271;	N	NN	1
KSR2	Q6VAB6	Kinase suppressor of Ras 2 (hKSR2) (EC 2.7.11.1)	KSR2	Homo sapiens	950	-	-	PS50011;PS00108;PS00479;PS50081;	IPR011009;IPR025561;IPR002219;IPR000719;IPR013761;IPR001245;IPR008271;	N	NN	1
LAIR1	Q6GTX8	Leukocyte-associated immunoglobulin-like receptor 1 (LAIR-1) (hLAIR1) (CD antigen CD305)	LAIR1/CD305	Homo sapiens	287	SIGNAL 1..21; /evidence=ECO:0000255	-	-	IPR007110;IPR036179;IPR013783;IPR003599;	Y	NN	1
LAMTOR1	Q6IAA8	Ragulator complex protein LAMTOR1 (Late endosomal/lysosomal adaptor and MAPK and MTOR activator 1) (Lipid raft adaptor protein p18) (Protein associated with DRMs and endosomes) (p27Kip1-releasing factor from RhoA) (p27RF-Rho)	LAMTOR1/C11orf59/PDRO/PP7157	Homo sapiens	161	-	-	-	IPR028209;	N	NN	1
LAMTOR2	Q9Y2Q5	Ragulator complex protein LAMTOR2 (Endosomal adaptor protein p14) (Late endosomal/lysosomal Mp1-interacting protein) (Late endosomal/lysosomal adaptor and MAPK and MTOR activator 2) (Mitogen-activated protein-binding protein-interacting protein) (MAPBP-interacting protein) (Roadblock domain-containing protein 3)	LAMTOR2/MAPBPIP/ROBLD3/HSPC003	Homo sapiens	125	-	-	-	IPR037587;IPR004942;	N	NN	1
LAMTOR3	Q9UHA4	Ragulator complex protein LAMTOR3 (Late endosomal/lysosomal adaptor and MAPK and MTOR activator 3) (MEK-binding partner 1) (Mp1) (Mitogen-activated protein kinase kinase 1-interacting protein 1) (Mitogen-activated protein kinase scaffold protein 1)	LAMTOR3/MAP2K1IP1/MAPKSP1/PRO2783	Homo sapiens	124	-	-	-	IPR015019;	N	NN	1
LCA5	Q86VQ0	Lebercilin (Leber congenital amaurosis 5 protein)	LCA5/C6orf152	Homo sapiens	697	-	-	-	IPR026684;IPR026188;IPR028933;	N	NN	1
LECT1	O75829	Leukocyte cell-derived chemotaxin 1 (Chondromodulin) [Cleaved into: Chondrosurfactant protein (CH-SP); Chondromodulin-1 (Chondromodulin-I) (ChM-I)]	CNMD/CHMI/LECT1/MYETS1	Homo sapiens	334	-	-	PS50869;	IPR007084;	N	NN	1
LGALS3BP	Q08380	Galectin-3-binding protein (Basement membrane autoantigen p105) (Lectin galactoside-binding soluble 3-binding protein) (Mac-2-binding protein) (MAC2BP) (Mac-2 BP) (Tumor-associated antigen 90K)	LGALS3BP/M2BP	Homo sapiens	585	SIGNAL 1..18; /evidence=ECO:0000269|PubMed:8390986, ECO:0000269|PubMed:8454062, ECO:0000269|PubMed:8757764	PR00258;	PS50097;PS00420;PS50287;	IPR011705;IPR000210;IPR001190;IPR017448;IPR036772;	Y	NN	1
LIG1	P18858	DNA ligase 1 (EC 6.5.1.1) (DNA ligase I) (Polydeoxyribonucleotide synthase [ATP] 1)	LIG1	Homo sapiens	919	-	-	PS00697;PS00333;PS50160;	IPR000977;IPR012309;IPR012310;IPR016059;IPR012308;IPR036599;IPR012340;	N	NN	1
LILRB2	Q8N423	Leukocyte immunoglobulin-like receptor subfamily B member 2 (LIR-2) (Leukocyte immunoglobulin-like receptor 2) (CD85 antigen-like family member D) (Immunoglobulin-like transcript 4) (ILT-4) (Monocyte/macrophage immunoglobulin-like receptor 10) (MIR-10) (CD antigen CD85d)	LILRB2/ILT4/LIR2/MIR10	Homo sapiens	598	SIGNAL 1..21; /evidence=ECO:0000255	-	PS50835;	IPR007110;IPR036179;IPR013783;IPR003599;IPR003598;	Y	NN	1
LIMK1	P53667	LIM domain kinase 1 (LIMK-1) (EC 2.7.11.1)	LIMK1/LIMK	Homo sapiens	647	-	PR00109;	PS00478;PS50023;PS50106;PS00107;PS50011;	IPR011009;IPR001478;IPR036034;IPR000719;IPR017441;IPR001245;IPR001781;	N	NN	1
LMAN1	P49257	Protein ERGIC-53 (ER-Golgi intermediate compartment 53 kDa protein) (Gp58) (Intracellular mannose-specific lectin MR60) (Lectin mannose-binding 1)	LMAN1/ERGIC53/F5F8D	Homo sapiens	510	SIGNAL 1..30; /evidence=ECO:0000244|PubMed:25944712, ECO:0000269|PubMed:12665801, ECO:0000269|PubMed:7876089, ECO:0000269|PubMed:8223692	-	PS51328;	IPR013320;IPR005052;IPR033085;	Y	NN	1
LMAN1L	Q9HAT1	Protein ERGIC-53-like (ERGIC53-like protein) (Lectin mannose-binding 1-like) (LMAN1-like protein)	LMAN1L/ERGL/UNQ2784/PRO7174	Homo sapiens	526	SIGNAL 1..25; /evidence=ECO:0000255	-	PS51328;	IPR013320;IPR005052;	Y	NN	1
LMAN2	Q12907	Vesicular integral-membrane protein VIP36 (Glycoprotein GP36b) (Lectin mannose-binding 2) (Vesicular integral-membrane protein 36) (VIP36)	LMAN2/C5orf8	Homo sapiens	356	SIGNAL 1..44; /evidence=ECO:0000244|PubMed:25944712, ECO:0000255	-	PS51328;	IPR013320;IPR005052;IPR035664;	Y	NN	1
LMAN2L	Q9H0V9	VIP36-like protein (Lectin mannose-binding 2-like) (LMAN2-like protein)	LMAN2L/VIPL/PSEC0028/UNQ368/PRO704	Homo sapiens	348	SIGNAL 1..44; /evidence=ECO:0000255	-	PS51328;	IPR013320;IPR005052;	Y	NN	1
LMNA	P02545	Prelamin-A/C [Cleaved into: Lamin-A/C (70 kDa lamin) (Renal carcinoma antigen NY-REN-32)]	LMNA/LMN1	Homo sapiens	664	-	-	PS00226;PS51842;PS51841;	IPR018039;IPR039008;IPR042180;IPR001322;IPR036415;	N	NN	1
LMNB1	P20700	Lamin-B1	LMNB1/LMN2/LMNB	Homo sapiens	586	-	-	PS00226;PS51842;PS51841;	IPR018039;IPR039008;IPR042180;IPR001322;IPR036415;	N	NN	1
LOXHD1	Q8IVV2	Lipoxygenase homology domain-containing protein 1	LOXHD1	Homo sapiens	2067	-	-	PS50095;	IPR037060;IPR001024;IPR036392;	N	NN	1
LRP4	O75096	Low-density lipoprotein receptor-related protein 4 (LRP-4) (Multiple epidermal growth factor-like domains 7)	LRP4/KIAA0816/LRP10/MEGF7	Homo sapiens	1905	SIGNAL 1..20; /evidence=ECO:0000255	PR00261;	PS00010;PS01186;PS01187;PS01209;PS50068;PS51120;	IPR011042;IPR026823;IPR001881;IPR013032;IPR000742;IPR000152;IPR018097;IPR009030;IPR036055;IPR023415;IPR000033;IPR002172;	Y	NN	1
LRP5	O75197	Low-density lipoprotein receptor-related protein 5 (LRP-5) (Low-density lipoprotein receptor-related protein 7) (LRP-7)	LRP5/LR3/LRP7	Homo sapiens	1615	SIGNAL 1..31; /evidence=ECO:0000255	PR00261;	PS01209;PS50068;PS51120;	IPR011042;IPR000742;IPR036055;IPR023415;IPR000033;IPR002172;IPR017049;	Y	NN	1
LRP6	O75581	Low-density lipoprotein receptor-related protein 6 (LRP-6)	LRP6	Homo sapiens	1613	SIGNAL 1..19; /evidence=ECO:0000255	PR00261;	PS01186;PS01209;PS50068;PS51120;	IPR011042;IPR000742;IPR036055;IPR023415;IPR000033;IPR002172;IPR017049;	Y	NN	1
LRRC1	Q9BTT6	Leucine-rich repeat-containing protein 1 (LANO adapter protein) (LAP and no PDZ protein)	LRRC1/LANO	Homo sapiens	524	-	-	PS51450;	IPR001611;IPR003591;IPR032675;	N	NN	1
LRRC7	Q96NW7	Leucine-rich repeat-containing protein 7 (Densin-180) (Densin) (Protein LAP1)	LRRC7/KIAA1365/LAP1	Homo sapiens	1537	-	-	PS51450;PS50106;	IPR001611;IPR003591;IPR032675;IPR001478;IPR036034;	N	NN	1
LRRFIP1	Q32MZ4	Leucine-rich repeat flightless-interacting protein 1 (LRR FLII-interacting protein 1) (GC-binding factor 2) (TAR RNA-interacting protein)	LRRFIP1/GCF2/TRIP	Homo sapiens	808	-	-	-	IPR019139;	N	NN	1
LRSAM1	Q6UWE0	E3 ubiquitin-protein ligase LRSAM1 (EC 2.3.2.27) (Leucine-rich repeat and sterile alpha motif-containing protein 1) (RING-type E3 ubiquitin transferase LRSAM1) (Tsg101-associated ligase) (hTAL)	LRSAM1/TAL/UNQ6496/PRO21356	Homo sapiens	723	-	-	PS51450;PS50105;PS50089;	IPR001611;IPR003591;IPR032675;IPR001660;IPR013761;IPR001841;IPR013083;	N	NN	1
LSAMP	Q13449	Limbic system-associated membrane protein (LSAMP) (IgLON family member 3)	LSAMP/IGLON3/LAMP	Homo sapiens	338	SIGNAL 1..28; /evidence=ECO:0000255	-	PS50835;	IPR007110;IPR036179;IPR013783;IPR013098;IPR003599;IPR003598;	Y	NN	1
LUC7L3	O95232	Luc7-like protein 3 (Cisplatin resistance-associated-overexpressed protein) (Luc7A) (Okadaic acid-inducible phosphoprotein OA48-18) (cAMP regulatory element-associated protein 1) (CRE-associated protein 1) (CREAP-1)	LUC7L3/CREAP1/CROP/O48	Homo sapiens	432	-	-	-	IPR004882;	N	NN	1
LY6D	Q14210	Lymphocyte antigen 6D (Ly-6D) (E48 antigen)	LY6D/E48	Homo sapiens	128	SIGNAL 1..20; /evidence=ECO:0000269|PubMed:15340161, ECO:0000269|PubMed:7790363	-	PS00983;	IPR018363;IPR016054;IPR042339;	Y	NN	1
LY6E	Q16553	Lymphocyte antigen 6E (Ly-6E) (Retinoic acid-induced gene E protein) (RIG-E) (Stem cell antigen 2) (SCA-2) (Thymic shared antigen 1) (TSA-1)	LY6E/9804/RIGE/SCA2/TSA1	Homo sapiens	131	SIGNAL 1..20; /evidence=ECO:0000255	-	-	IPR016054;	Y	NN	1
LY6G6C	O95867	Lymphocyte antigen 6 complex locus protein G6c	LY6G6C/C6orf24/G6C/NG24/UNQ1947/PRO4430	Homo sapiens	125	SIGNAL 1..18; /evidence=ECO:0000255	-	-	IPR039237;	Y	NN	1
LY6G6D	O95868	Lymphocyte antigen 6 complex locus protein G6d (Protein Ly6-D) (Megakaryocyte-enhanced gene transcript 1 protein)	LY6G6D/C6orf23/G6D/MEGT1/NG25	Homo sapiens	133	SIGNAL 1..19; /evidence=ECO:0000255	-	-	IPR026524;	Y	NN	1
LY6H	O94772	Lymphocyte antigen 6H (Ly-6H)	LY6H	Homo sapiens	140	SIGNAL 1..25; /evidence=ECO:0000255	-	-	IPR016054;	Y	NN	1
LY6K	Q17RY6	Lymphocyte antigen 6K (Ly-6K)	LY6K/CO16	Homo sapiens	165	SIGNAL 1..17; /evidence=ECO:0000255	-	-	-	Y	NN	1
LYN	P07948	Tyrosine-protein kinase Lyn (EC 2.7.10.2) (Lck/Yes-related novel protein tyrosine kinase) (V-yes-1 Yamaguchi sarcoma viral related oncogene homolog) (p53Lyn) (p56Lyn)	LYN/JTK8	Homo sapiens	512	-	PR00401;PR00452;PR00109;	PS00107;PS50011;PS00109;PS50001;PS50002;	IPR011009;IPR035852;IPR035748;IPR000719;IPR017441;IPR001245;IPR000980;IPR036860;IPR036028;IPR001452;IPR008266;IPR020635;	N	NN	1
LYPD1	Q8N2G4	Ly6/PLAUR domain-containing protein 1 (Putative HeLa tumor suppressor) (PHTS)	LYPD1/LYPDC1/PSEC0181/UNQ3079/PRO9917	Homo sapiens	141	SIGNAL 1..20; /evidence=ECO:0000255	-	-	-	Y	NN	1
LYPD2	Q6UXB3	Ly6/PLAUR domain-containing protein 2	LYPD2/LYPDC2/UNQ430/PRO788	Homo sapiens	125	SIGNAL 1..22; /evidence=ECO:0000255	-	PS00983;	IPR018363;IPR016054;IPR040188;IPR035076;	Y	NN	1
LYPD3	O95274	Ly6/PLAUR domain-containing protein 3 (GPI-anchored metastasis-associated protein C4.4A homolog) (Matrigel-induced gene C4 protein) (MIG-C4)	LYPD3/C4.4A/UNQ491/PRO1007	Homo sapiens	346	SIGNAL 1..30; /evidence=ECO:0000255	-	-	IPR016054;	Y	NN	1
LYPD4	Q6UWN0	Ly6/PLAUR domain-containing protein 4	LYPD4/UNQ2552/PRO6181	Homo sapiens	246	SIGNAL 1..26; /evidence=ECO:0000255	-	-	IPR016054;	Y	NN	1
LYPD5	Q6UWN5	Ly6/PLAUR domain-containing protein 5	LYPD5/UNQ1908/PRO4356	Homo sapiens	251	SIGNAL 1..25; /evidence=ECO:0000269|PubMed:15340161	-	PS00983;	IPR018363;IPR016054;	Y	NN	1
LYPD6B	Q8NI32	Ly6/PLAUR domain-containing protein 6B	LYPD6B	Homo sapiens	183	SIGNAL 1..39; /evidence=ECO:0000255	-	-	IPR039457;	Y	NN	1
LYPD8	Q6UX82	Ly6/PLAUR domain-containing protein 8	LYPD8/UNQ511/PRO1026	Homo sapiens	237	SIGNAL 1..19; /evidence=ECO:0000255	-	-	IPR016054;	Y	NN	1
LYST	Q99698	Lysosomal-trafficking regulator (Beige homolog)	LYST/CHS/CHS1	Homo sapiens	3801	-	-	PS50197;PS51783;PS00678;PS50082;PS50294;	IPR016024;IPR000409;IPR036372;IPR030464;IPR023362;IPR015943;IPR001680;IPR019775;IPR017986;IPR036322;	N	NN	1
MAD1L1	Q9Y6D9	Mitotic spindle assembly checkpoint protein MAD1 (Mitotic arrest deficient 1-like protein 1) (MAD1-like protein 1) (Mitotic checkpoint MAD1 protein homolog) (HsMAD1) (hMAD1) (Tax-binding protein 181)	MAD1L1/MAD1/TXBP181	Homo sapiens	718	-	-	-	IPR008672;	N	NN	1
MAN2B1	O00754	Lysosomal alpha-mannosidase (Laman) (EC 3.2.1.24) (Lysosomal acid alpha-mannosidase) (Mannosidase alpha class 2B member 1) (Mannosidase alpha-B) [Cleaved into: Lysosomal alpha-mannosidase A peptide; Lysosomal alpha-mannosidase B peptide; Lysosomal alpha-mannosidase C peptide; Lysosomal alpha-mannosidase D peptide; Lysosomal alpha-mannosidase E peptide]	MAN2B1/LAMAN/MANB	Homo sapiens	1011	SIGNAL 1..49	-	-	IPR011013;IPR041147;IPR011330;IPR011682;IPR015341;IPR037094;IPR000602;IPR027291;IPR028995;IPR013780;	Y	NN	1
MAP1B	P46821	Microtubule-associated protein 1B (MAP-1B) [Cleaved into: MAP1B heavy chain; MAP1 light chain LC1]	MAP1B	Homo sapiens	2468	-	-	PS00230;	IPR026074;IPR027321;IPR000102;	N	NN	1
MAPRE2	Q15555	Microtubule-associated protein RP/EB family member 2 (APC-binding protein EB2) (End-binding protein 2) (EB2)	MAPRE2/RP1	Homo sapiens	327	-	-	PS50021;PS51230;	IPR001715;IPR036872;IPR004953;IPR036133;IPR042180;IPR027328;IPR027735;	N	NN	1
MAPRE3	Q9UPY8	Microtubule-associated protein RP/EB family member 3 (EB1 protein family member 3) (EBF3) (End-binding protein 3) (EB3) (RP3)	MAPRE3	Homo sapiens	281	-	-	PS50021;PS51230;	IPR001715;IPR036872;IPR004953;IPR036133;IPR027738;IPR042180;IPR027328;	N	NN	1
MARK3	P27448	MAP/microtubule affinity-regulating kinase 3 (EC 2.7.11.1) (C-TAK1) (cTAK1) (Cdc25C-associated protein kinase 1) (ELKL motif kinase 2) (EMK-2) (Protein kinase STK10) (Ser/Thr protein kinase PAR-1) (Par-1a) (Serine/threonine-protein kinase p78)	MARK3/CTAK1/EMK2	Homo sapiens	753	-	-	PS50032;PS00107;PS50011;PS00108;PS50030;	IPR028375;IPR001772;IPR011009;IPR033628;IPR000719;IPR017441;IPR008271;IPR015940;	N	NN	1
MATN1	P21941	Cartilage matrix protein (Matrilin-1)	MATN1/CMP/CRTM	Homo sapiens	496	SIGNAL 1..22	-	PS01186;PS50234;	IPR001881;IPR013032;IPR000742;IPR030751;IPR036337;IPR019466;IPR002035;IPR036465;	Y	BM	1
MAU2	Q9Y6X3	MAU2 chromatid cohesion factor homolog (MAU-2) (Cohesin loading complex subunit SCC4 homolog)	MAU2/KIAA0892/SCC4	Homo sapiens	613	-	-	-	IPR019440;IPR011990;IPR019734;	N	NN	1
MCAM	P43121	Cell surface glycoprotein MUC18 (Cell surface glycoprotein P1H12) (Melanoma cell adhesion molecule) (Melanoma-associated antigen A32) (Melanoma-associated antigen MUC18) (S-endo 1 endothelial-associated antigen) (CD antigen CD146)	MCAM/MUC18	Homo sapiens	646	SIGNAL 1..23; /evidence=ECO:0000269|PubMed:8162602	-	PS50835;	IPR013162;IPR007110;IPR036179;IPR013783;IPR003599;IPR003598;IPR013106;IPR013151;	Y	NN	1
MCEMP1	Q8IX19	Mast cell-expressed membrane protein 1	MCEMP1/C19orf59	Homo sapiens	187	-	-	-	IPR038818;	N	NN	1
MCFD2	Q8NI22	Multiple coagulation factor deficiency protein 2 (Neural stem cell-derived neuronal survival protein)	MCFD2/SDNSF	Homo sapiens	146	SIGNAL 1..26; /evidence=ECO:0000255	-	PS00018;PS50222;	IPR011992;IPR018247;IPR002048;	Y	NN	1
MCM2	P49736	DNA replication licensing factor MCM2 (EC 3.6.4.12) (Minichromosome maintenance protein 2 homolog) (Nuclear protein BM28)	MCM2/BM28/CCNL1/CDCL1/KIAA0030	Homo sapiens	904	-	PR01657;PR01658;	PS00847;PS50051;	IPR031327;IPR008045;IPR018525;IPR001208;IPR041562;IPR027925;IPR033762;IPR012340;IPR027417;	N	NN	1
MCM3	P25205	DNA replication licensing factor MCM3 (EC 3.6.4.12) (DNA polymerase alpha holoenzyme-associated protein P1) (P1-MCM3) (RLF subunit beta) (p102)	MCM3	Homo sapiens	808	-	PR01657;PR01659;	PS00847;PS50051;	IPR003593;IPR031327;IPR008046;IPR018525;IPR001208;IPR041562;IPR027925;IPR033762;IPR012340;IPR027417;	N	NN	1
MCM4	P33991	DNA replication licensing factor MCM4 (EC 3.6.4.12) (CDC21 homolog) (P1-CDC21)	MCM4/CDC21	Homo sapiens	863	-	PR01657;PR01660;	PS00847;PS50051;	IPR031327;IPR008047;IPR018525;IPR001208;IPR041562;IPR027925;IPR033762;IPR012340;IPR027417;	N	NN	1
MCM5	P33992	DNA replication licensing factor MCM5 (EC 3.6.4.12) (CDC46 homolog) (P1-CDC46)	MCM5/CDC46	Homo sapiens	734	-	PR01657;PR01661;	PS00847;PS50051;	IPR031327;IPR008048;IPR018525;IPR001208;IPR041562;IPR027925;IPR033762;IPR012340;IPR027417;	N	NN	1
MCM7	P33993	DNA replication licensing factor MCM7 (EC 3.6.4.12) (CDC47 homolog) (P1.1-MCM3)	MCM7/CDC47/MCM2	Homo sapiens	719	-	PR01657;PR01663;	PS00847;PS50051;	IPR003593;IPR031327;IPR008050;IPR018525;IPR001208;IPR041562;IPR027925;IPR033762;IPR012340;IPR027417;	N	NN	1
MDC1	Q14676	Mediator of DNA damage checkpoint protein 1 (Nuclear factor with BRCT domains 1)	MDC1/KIAA0170/NFBD1	Homo sapiens	2089	-	-	PS50172;PS50006;	IPR001357;IPR036420;IPR000253;IPR008984;	N	NN	1
MDGA1	Q8NFP4	MAM domain-containing glycosylphosphatidylinositol anchor protein 1 (GPI and MAM protein) (GPIM) (Glycosylphosphatidylinositol-MAM) (MAM domain-containing protein 3)	MDGA1/MAMDC3	Homo sapiens	955	SIGNAL 1..18; /evidence=ECO:0000255	-	PS50853;PS50835;PS50060;	IPR013320;IPR003961;IPR036116;IPR007110;IPR036179;IPR013783;IPR003599;IPR003598;IPR000998;	Y	NN	1
MDGA2	Q7Z553	MAM domain-containing glycosylphosphatidylinositol anchor protein 2 (MAM domain-containing protein 1)	MDGA2/MAMDC1/UNQ8188/PRO23197	Homo sapiens	956	SIGNAL 1..25; /evidence=ECO:0000255	-	PS50853;PS50835;PS50060;	IPR013320;IPR003961;IPR036116;IPR007110;IPR036179;IPR013783;IPR013098;IPR003599;IPR003598;IPR000998;	Y	NN	1
MGAM	O43451	Maltase-glucoamylase, intestinal [Includes: Maltase (EC 3.2.1.20) (Alpha-glucosidase); Glucoamylase (EC 3.2.1.3) (Glucan 1,4-alpha-glucosidase)]	MGAM/MGA/MGAML	Homo sapiens	1857	-	-	PS00129;PS00707;PS00025;PS51448;	IPR031727;IPR011013;IPR000322;IPR030458;IPR030459;IPR013780;IPR017853;IPR017957;IPR000519;	N	NN	1
MICU2	Q8IYU8	Calcium uptake protein 2, mitochondrial (EF-hand domain-containing family member A1)	MICU2/EFHA1	Homo sapiens	434	-	-	PS50222;	IPR011992;IPR002048;IPR039800;	N	NN	1
MICU3	Q86XE3	Calcium uptake protein 3, mitochondrial (EF-hand domain-containing family member A2)	MICU3/EFHA2	Homo sapiens	530	-	-	PS00018;PS50222;	IPR011992;IPR018247;IPR002048;IPR039800;	N	NN	1
MID2	Q9UJV3	Probable E3 ubiquitin-protein ligase MID2 (EC 2.3.2.27) (Midin-2) (Midline defect 2) (Midline-2) (RING finger protein 60) (RING-type E3 ubiquitin transferase MID2) (Tripartite motif-containing protein 1)	MID2/FXY2/RNF60/TRIM1	Homo sapiens	735	-	PR01407;	PS50188;PS51262;PS50119;PS00518;PS50089;	IPR001870;IPR003649;IPR003879;IPR013320;IPR017903;IPR003961;IPR036116;IPR040859;IPR035752;IPR003877;IPR027370;IPR000315;IPR001841;IPR013083;IPR017907;	N	NN	1
MIS12	Q9H081	Protein MIS12 homolog	MIS12	Homo sapiens	205	-	-	-	IPR008685;	N	NN	1
MLEC	Q14165	Malectin	MLEC/KIAA0152	Homo sapiens	292	SIGNAL 1..28; /evidence=ECO:0000255	-	-	IPR021720;IPR039155;	Y	NN	1
MLH1	P40692	DNA mismatch repair protein Mlh1 (MutL protein homolog 1)	MLH1/COCA2	Homo sapiens	756	-	-	PS00058;	IPR014762;IPR002099;IPR013507;IPR036890;IPR032189;IPR038973;IPR020568;IPR014721;	N	NN	1
MMP27	Q9H306	Matrix metalloproteinase-27 (MMP-27) (EC 3.4.24.-)	MMP27/UNQ2503/PRO5992	Homo sapiens	513	SIGNAL 1..17; /evidence=ECO:0000255	PR00138;	PS00546;PS00024;PS51642;PS00142;	IPR000585;IPR036375;IPR018487;IPR018486;IPR033739;IPR024079;IPR028732;IPR001818;IPR021190;IPR021158;IPR006026;IPR002477;IPR036365;IPR036366;	Y	NN	1
MNDA	P41218	Myeloid cell nuclear differentiation antigen	MNDA	Homo sapiens	407	-	-	PS50824;PS50834;	IPR004020;IPR040205;IPR004021;	N	NN	1
MOSPD2	Q8NHP6	Motile sperm domain-containing protein 2	MOSPD2	Homo sapiens	518	-	-	PS50191;PS50202;	IPR001251;IPR036865;IPR036273;IPR013783;IPR000535;IPR008962;	N	NN	1
MPO	P05164	Myeloperoxidase (MPO) (EC 1.11.2.2) [Cleaved into: Myeloperoxidase; 89 kDa myeloperoxidase; 84 kDa myeloperoxidase; Myeloperoxidase light chain; Myeloperoxidase heavy chain]	MPO	Homo sapiens	745	SIGNAL 1..48; /evidence=ECO:0000269|PubMed:20332087, ECO:0000269|PubMed:2154223	PR00457;	PS00435;PS50292;	IPR019791;IPR010255;IPR037120;IPR029609;	Y	NN	1
MPRIP	Q6WCQ1	Myosin phosphatase Rho-interacting protein (M-RIP) (Rho-interacting protein 3) (RIP3) (p116Rip)	MPRIP/KIAA0864/MRIP/RHOIP3	Homo sapiens	1025	-	-	PS50003;	IPR039597;IPR011993;IPR001849;	N	NN	1
MRE11A	P49959	Double-strand break repair protein MRE11 (EC 3.1.-.-) (Double-strand break repair protein MRE11A) (Meiotic recombination 11 homolog 1) (MRE11 homolog 1) (Meiotic recombination 11 homolog A) (MRE11 homolog A)	MRE11/HNGS1/MRE11A	Homo sapiens	708	-	-	-	IPR004843;IPR029052;IPR003701;IPR007281;IPR038487;IPR041796;	N	NN	1
MS4A3	Q96HJ5	Membrane-spanning 4-domains subfamily A member 3 (CD20 antigen-like protein) (Hematopoietic-specific transmembrane protein 4) (HTm4)	MS4A3/CD20L/HTM4	Homo sapiens	214	-	-	-	IPR007237;IPR030417;IPR030419;	N	NN	1
MSH2	P43246	DNA mismatch repair protein Msh2 (hMSH2) (MutS protein homolog 2)	MSH2	Homo sapiens	934	-	-	PS00486;	IPR011184;IPR007695;IPR000432;IPR007861;IPR007696;IPR016151;IPR036187;IPR007860;IPR032642;IPR036678;IPR027417;	N	NN	1
MSH6	P52701	DNA mismatch repair protein Msh6 (hMSH6) (G/T mismatch-binding protein) (GTBP) (GTMBP) (MutS protein homolog 6) (MutS-alpha 160 kDa subunit) (p160)	MSH6/GTBP	Homo sapiens	1360	-	-	PS00486;PS50812;	IPR007695;IPR017261;IPR000432;IPR007861;IPR007696;IPR016151;IPR036187;IPR007860;IPR036678;IPR027417;IPR000313;	N	NN	1
MTRR	Q9UBK8	Methionine synthase reductase (MSR) (EC 1.16.1.8)	MTRR	Homo sapiens	698	-	PR00369;PR00371;	PS51384;PS50902;	IPR003097;IPR017927;IPR001094;IPR008254;IPR001709;IPR029039;IPR039261;IPR023173;IPR001433;IPR017938;	N	NN	1
MUSK	O15146	Muscle, skeletal receptor tyrosine-protein kinase (EC 2.7.10.1) (Muscle-specific tyrosine-protein kinase receptor) (MuSK) (Muscle-specific kinase receptor)	MUSK	Homo sapiens	869	SIGNAL 1..23; /evidence=ECO:0000255	PR00109;	PS50038;PS50835;PS00107;PS50011;PS00109;	IPR020067;IPR036790;IPR007110;IPR036179;IPR013783;IPR013098;IPR003599;IPR003598;IPR011009;IPR000719;IPR017441;IPR001245;IPR008266;IPR020635;	Y	NN	1
MYH2	Q9UKX2	Myosin-2 (Myosin heavy chain 2) (Myosin heavy chain 2a) (MyHC-2a) (Myosin heavy chain IIa) (MyHC-IIa) (Myosin heavy chain, skeletal muscle, adult 2)	MYH2/MYHSA2	Homo sapiens	1941	-	PR00193;	PS50096;PS51456;PS51844;	IPR000048;IPR036961;IPR001609;IPR027401;IPR004009;IPR008989;IPR002928;IPR027417;	N	NN	1
MYL5	Q02045	Myosin light chain 5 (Myosin regulatory light chain 5) (Superfast myosin regulatory light chain 2) (MYLC2) (MyLC-2)	MYL5	Homo sapiens	173	-	-	PS00018;PS50222;	IPR011992;IPR018247;IPR002048;	N	NN	1
MYO10	Q9HD67	Unconventional myosin-X (Unconventional myosin-10)	MYO10/KIAA0799	Homo sapiens	2058	-	PR00193;	PS50057;PS50096;PS51456;PS51016;PS50003;	IPR019749;IPR014352;IPR035963;IPR019748;IPR000299;IPR000048;IPR036961;IPR031971;IPR001609;IPR041797;IPR040640;IPR036124;IPR000857;IPR038185;IPR027417;IPR011993;IPR001849;IPR000159;	N	NN	1
MYO18A	Q92614	Unconventional myosin-XVIIIa (Molecule associated with JAK3 N-terminus) (MAJN) (Myosin containing a PDZ domain) (Surfactant protein receptor SP-R210) (SP-R210)	MYO18A/CD245/KIAA0216/MYSPDZ	Homo sapiens	2054	-	PR00193;	PS50096;PS51456;PS50106;PS51844;	IPR000048;IPR036961;IPR031244;IPR001609;IPR027401;IPR004009;IPR002928;IPR036064;IPR027417;IPR001478;IPR041489;IPR036034;IPR020587;	N	NN	1
MYO7A	Q13402	Unconventional myosin-VIIa	MYO7A/USH1B	Homo sapiens	2215	-	PR00193;	PS50057;PS50096;PS51456;PS51016;PS50002;	IPR019749;IPR014352;IPR035963;IPR019748;IPR000299;IPR000048;IPR036961;IPR001609;IPR008989;IPR041793;IPR041794;IPR036106;IPR000857;IPR038185;IPR027417;IPR011993;IPR036028;IPR001452;IPR029071;	N	NN	1
NAA15	Q9BXJ9	N-alpha-acetyltransferase 15, NatA auxiliary subunit (Gastric cancer antigen Ga19) (N-terminal acetyltransferase) (NMDA receptor-regulated protein 1) (Protein tubedown-1) (Tbdn100)	NAA15/GA19/NARG1/NATH/TBDN100	Homo sapiens	866	-	-	PS50005;PS50293;	IPR021183;IPR013026;IPR011990;IPR019734;	N	NN	1
NAPA	P54920	Alpha-soluble NSF attachment protein (SNAP-alpha) (N-ethylmaleimide-sensitive factor attachment protein alpha)	NAPA/SNAPA	Homo sapiens	295	-	PR00448;	-	IPR000744;IPR011990;	N	NN	1
NAPB	Q9H115	Beta-soluble NSF attachment protein (SNAP-beta) (N-ethylmaleimide-sensitive factor attachment protein beta)	NAPB/SNAPB	Homo sapiens	298	-	PR00448;	-	IPR000744;IPR011990;	N	NN	1
NAPG	Q99747	Gamma-soluble NSF attachment protein (SNAP-gamma) (N-ethylmaleimide-sensitive factor attachment protein gamma)	NAPG/SNAPG	Homo sapiens	312	-	-	-	IPR000744;IPR011990;	N	NN	1
NAPRT	Q6XQN6	Nicotinate phosphoribosyltransferase (NAPRTase) (EC 6.3.4.21) (FHA-HIT-interacting protein) (Nicotinate phosphoribosyltransferase domain-containing protein 1)	NAPRT/FHIP/NAPRT1	Homo sapiens	538	-	-	-	IPR013785;IPR041619;IPR040727;IPR007229;IPR006405;IPR036068;	N	NN	1
NBEAL2	Q6ZNJ1	Neurobeachin-like protein 2	NBEAL2/KIAA0540/UNQ253/PRO290	Homo sapiens	2754	-	-	PS50197;PS51783;PS50082;PS50294;	IPR016024;IPR000409;IPR036372;IPR013320;IPR031570;IPR026916;IPR023362;IPR001680;IPR017986;IPR036322;	N	NN	1
NBN	O60934	Nibrin (Cell cycle regulatory protein p95) (Nijmegen breakage syndrome protein 1)	NBN/NBS/NBS1/P95	Homo sapiens	754	-	-	PS50006;	IPR036420;IPR013908;IPR000253;IPR040227;IPR032429;IPR043014;IPR016592;IPR008984;	N	NN	1
NCAPD2	Q15021	Condensin complex subunit 1 (Chromosome condensation-related SMC-associated protein 1) (Chromosome-associated protein D2) (hCAP-D2) (Non-SMC condensin I complex subunit D2) (XCAP-D2 homolog)	NCAPD2/CAPD2/CNAP1/KIAA0159	Homo sapiens	1401	-	-	-	IPR011989;IPR016024;IPR026971;IPR032682;IPR007673;IPR024324;	N	NN	1
NCAPD3	P42695	Condensin-2 complex subunit D3 (Non-SMC condensin II complex subunit D3) (hCAP-D3)	NCAPD3/CAPD3/KIAA0056	Homo sapiens	1498	-	-	-	IPR016024;IPR026971;IPR032682;IPR012371;	N	NN	1
NCAPG	Q9BPX3	Condensin complex subunit 3 (Chromosome-associated protein G) (Condensin subunit CAP-G) (hCAP-G) (Melanoma antigen NY-MEL-3) (Non-SMC condensin I complex subunit G) (XCAP-G homolog)	NCAPG/CAPG/NYMEL3	Homo sapiens	1015	-	-	-	IPR011989;IPR016024;IPR027165;IPR025977;	N	NN	1
NCAPG2	Q86XI2	Condensin-2 complex subunit G2 (Chromosome-associated protein G2) (CAP-G2) (hCAP-G2) (Leucine zipper protein 5) (Non-SMC condensin II complex subunit G2)	NCAPG2/LUZP5	Homo sapiens	1143	-	-	-	IPR011989;IPR016024;IPR024741;	N	NN	1
NCAPH	Q15003	Condensin complex subunit 2 (Barren homolog protein 1) (Chromosome-associated protein H) (hCAP-H) (Non-SMC condensin I complex subunit H) (XCAP-H homolog)	NCAPH/BRRN/BRRN1/CAPH/KIAA0074	Homo sapiens	741	-	-	-	IPR022816;	N	NN	1
NCAPH2	Q6IBW4	Condensin-2 complex subunit H2 (Chromosome-associated protein H2) (hCAP-H2) (Kleisin-beta) (Non-SMC condensin II complex subunit H2)	NCAPH2/CAPH2	Homo sapiens	605	-	-	-	IPR031737;IPR031719;IPR009378;IPR031739;	N	NN	1
NCF1	P14598	Neutrophil cytosol factor 1 (NCF-1) (47 kDa autosomal chronic granulomatous disease protein) (47 kDa neutrophil oxidase factor) (NCF-47K) (Neutrophil NADPH oxidase factor 1) (Nox organizer 2) (Nox-organizing protein 2) (SH3 and PX domain-containing protein 1A) (p47-phox)	NCF1/NOXO2/SH3PXD1A	Homo sapiens	390	-	PR00498;	PS50195;PS50002;	IPR015039;IPR035756;IPR035757;IPR032136;IPR001655;IPR001683;IPR036871;IPR034909;IPR036028;IPR001452;	N	NN	1
NCF2	P19878	Neutrophil cytosol factor 2 (NCF-2) (67 kDa neutrophil oxidase factor) (NADPH oxidase activator 2) (Neutrophil NADPH oxidase factor 2) (p67-phox)	NCF2/NOXA2/P67PHOX	Homo sapiens	526	-	PR00452;	PS51745;PS50002;PS50005;PS50293;	IPR034889;IPR035546;IPR000270;IPR034885;IPR036028;IPR001452;IPR013026;IPR011990;IPR019734;	N	NN	1
NCK1	P16333	Cytoplasmic protein NCK1 (NCK adaptor protein 1) (Nck-1) (SH2/SH3 adaptor protein NCK-alpha)	NCK1/NCK	Homo sapiens	377	-	PR00401;PR00452;	PS50001;PS50002;	IPR017304;IPR035882;IPR035562;IPR035564;IPR035565;IPR000980;IPR036860;IPR036028;IPR001452;	N	NN	1
NCL	P19338	Nucleolin (Protein C23)	NCL	Homo sapiens	710	-	-	PS50102;	IPR034230;IPR034233;IPR034234;IPR034235;IPR012677;IPR035979;IPR000504;IPR003954;	N	NN	1
NCOA3	Q9Y6Q9	Nuclear receptor coactivator 3 (NCoA-3) (EC 2.3.1.48) (ACTR) (Amplified in breast cancer 1 protein) (AIB-1) (CBP-interacting protein) (pCIP) (Class E basic helix-loop-helix protein 42) (bHLHe42) (Receptor-associated coactivator 3) (RAC-3) (Steroid receptor coactivator protein 3) (SRC-3) (Thyroid hormone receptor activator molecule 1) (TRAM-1)	NCOA3/AIB1/BHLHE42/RAC3/TRAM1	Homo sapiens	1424	-	-	PS50888;PS50112;	IPR011598;IPR010011;IPR032565;IPR036638;IPR028818;IPR009110;IPR014920;IPR037077;IPR017426;IPR000014;IPR035965;IPR013767;IPR014935;	N	NN	1
NDC80	O14777	Kinetochore protein NDC80 homolog (Highly expressed in cancer protein) (Kinetochore protein Hec1) (HsHec1) (Kinetochore-associated protein 2) (Retinoblastoma-associated protein HEC)	NDC80/HEC/HEC1/KNTC2	Homo sapiens	642	-	-	-	IPR040967;IPR005550;IPR038273;	N	NN	1
NDE1	Q9NXR1	Nuclear distribution protein nudE homolog 1 (NudE)	NDE1/NUDE	Homo sapiens	335	-	-	-	IPR033494;IPR006964;	N	NN	1
NDEL1	Q9GZM8	Nuclear distribution protein nudE-like 1 (Protein Nudel) (Mitosin-associated protein 1)	NDEL1/EOPA/MITAP1/NUDEL	Homo sapiens	345	-	-	-	IPR033493;IPR033494;IPR006964;	N	NN	1
NDNL2	Q96MG7	Non-structural maintenance of chromosomes element 3 homolog (Non-SMC element 3 homolog) (Hepatocellular carcinoma-associated protein 4) (MAGE-G1 antigen) (Melanoma-associated antigen G1) (Necdin-like protein 2)	NSMCE3/HCA4/MAGEG1/NDNL2	Homo sapiens	304	-	-	PS50838;	IPR037445;IPR041898;IPR041899;IPR002190;	N	NN	1
NEGR1	Q7Z3B1	Neuronal growth regulator 1 (IgLON family member 4)	NEGR1/IGLON4/UNQ2433/PRO4993	Homo sapiens	354	SIGNAL 1..37; /evidence=ECO:0000250	-	PS50835;	IPR007110;IPR036179;IPR013783;IPR013098;IPR003599;IPR003598;	Y	NN	1
NEU1	Q99519	Sialidase-1 (EC 3.2.1.18) (Acetylneuraminyl hydrolase) (G9 sialidase) (Lysosomal sialidase) (N-acetyl-alpha-neuraminidase 1)	NEU1/NANH	Homo sapiens	415	SIGNAL 1..47; /evidence=ECO:0000269|PubMed:9480870	-	-	IPR011040;IPR026856;IPR036278;	Y	NN	1
NFIC	P08651	Nuclear factor 1 C-type (NF1-C) (Nuclear factor 1/C) (CCAAT-box-binding transcription factor) (CTF) (Nuclear factor I/C) (NF-I/C) (NFI-C) (TGGCA-binding protein)	NFIC/NFI	Homo sapiens	508	-	-	PS00349;PS51080;	IPR000647;IPR020604;IPR019739;IPR019548;IPR003619;	N	NN	1
NFKB1	P19838	Nuclear factor NF-kappa-B p105 subunit (DNA-binding factor KBF1) (EBP-1) (Nuclear factor of kappa light polypeptide gene enhancer in B-cells 1) [Cleaved into: Nuclear factor NF-kappa-B p50 subunit]	NFKB1	Homo sapiens	968	-	PR01415;PR00057;	PS50297;PS50088;PS01204;PS50254;	IPR002110;IPR020683;IPR036770;IPR011029;IPR000488;IPR013783;IPR014756;IPR002909;IPR033926;IPR030503;IPR000451;IPR008967;IPR030492;IPR032397;IPR011539;IPR037059;	N	NN	1
NGF	P01138	Beta-nerve growth factor (Beta-NGF)	NGF/NGFB	Homo sapiens	241	SIGNAL 1..18; /evidence=ECO:0000255	PR01925;PR00268;PR01913;	PS00248;PS50270;	IPR029034;IPR020408;IPR002072;IPR020425;IPR020437;IPR019846;	Y	NN	1
NHLRC3	Q5JS37	NHL repeat-containing protein 3	NHLRC3	Homo sapiens	347	SIGNAL 1..25; /evidence=ECO:0000255	-	PS51125;	IPR011042;IPR001258;IPR013017;	Y	NN	1
NINL	Q9Y2I6	Ninein-like protein	NINL/KIAA0980/NLP	Homo sapiens	1382	-	-	PS00018;PS50222;	IPR011992;IPR018247;IPR002048;	N	NN	1
NIPBL	Q6KC79	Nipped-B-like protein (Delangin) (SCC2 homolog)	NIPBL/IDN3/SCC2	Homo sapiens	2804	-	-	-	IPR011989;IPR016024;IPR026003;IPR024986;IPR033031;	N	NN	1
NLGN2	Q8NFZ4	Neuroligin-2	NLGN2/KIAA1366	Homo sapiens	835	SIGNAL 1..14; /evidence=ECO:0000255	PR01090;	PS00941;	IPR029058;IPR002018;IPR019819;IPR000460;IPR030023;	Y	NN	1
NOS3	P29474	Nitric oxide synthase, endothelial (EC 1.14.13.39) (Constitutive NOS) (cNOS) (EC-NOS) (Endothelial NOS) (eNOS) (NOS type III) (NOSIII)	NOS3	Homo sapiens	1203	-	PR00369;PR00371;	PS51384;PS50902;PS60001;	IPR003097;IPR017927;IPR001094;IPR008254;IPR001709;IPR029039;IPR039261;IPR023173;IPR012144;IPR004030;IPR036119;IPR001433;IPR017938;	N	NN	1
NPC2	P61916	NPC intracellular cholesterol transporter 2 (Epididymal secretory protein E1) (Human epididymis-specific protein 1) (He1) (Niemann-Pick disease type C2 protein)	NPC2/HE1	Homo sapiens	151	SIGNAL 1..19; /evidence=ECO:0000269|PubMed:11125141, ECO:0000269|PubMed:17018531	-	-	IPR014756;IPR003172;IPR033916;IPR039670;	Y	NN	1
NPPA	P01160	Natriuretic peptides A (CDD-ANF) (Cardiodilatin) (CDD) (Cardiodilatin-related peptide) (CDP) (Prepronatriodilatin) [Cleaved into: Atrial natriuretic factor (ANF) (Atrial natriuretic peptide) (ANP)]	NPPA/ANP/PND	Homo sapiens	151	SIGNAL 1..25; /evidence=ECO:0000250|UniProtKB:P24259	PR00711;PR00710;	PS00263;	IPR000663;IPR030480;IPR002407;	Y	NN	1
NR1I2	O75469	Nuclear receptor subfamily 1 group I member 2 (Orphan nuclear receptor PAR1) (Orphan nuclear receptor PXR) (Pregnane X receptor) (Steroid and xenobiotic receptor) (SXR)	NR1I2/PXR	Homo sapiens	434	-	PR00398;PR00047;	PS51843;PS00031;PS51030;	IPR035500;IPR000536;IPR001723;IPR001628;IPR013088;	N	NN	1
NRG1	Q02297	Pro-neuregulin-1, membrane-bound isoform (Pro-NRG1) [Cleaved into: Neuregulin-1 (Acetylcholine receptor-inducing activity) (ARIA) (Breast cancer cell differentiation factor p45) (Glial growth factor) (Heregulin) (HRG) (Neu differentiation factor) (Sensory and motor neuron-derived factor)]	NRG1/GGF/HGL/HRGA/NDF/SMDF	Homo sapiens	640	-	PR01089;	PS00022;PS01186;PS50026;PS50835;	IPR013032;IPR000742;IPR007110;IPR036179;IPR013783;IPR013098;IPR003599;IPR003598;IPR040180;IPR002154;IPR018250;	N	NN	1
NRG2	O14511	Pro-neuregulin-2, membrane-bound isoform (Pro-NRG2) [Cleaved into: Neuregulin-2 (NRG-2) (Divergent of neuregulin-1) (DON-1) (Neural- and thymus-derived activator for ERBB kinases) (NTAK)]	NRG2/NTAK	Homo sapiens	850	-	-	PS00022;PS01186;PS50026;PS50835;	IPR013032;IPR000742;IPR007110;IPR036179;IPR013783;IPR013098;IPR003599;IPR003598;IPR040180;IPR002154;	N	NN	1
NRG3	P56975	Pro-neuregulin-3, membrane-bound isoform (Pro-NRG3) [Cleaved into: Neuregulin-3 (NRG-3)]	NRG3	Homo sapiens	720	-	-	PS00022;PS01186;PS50026;	IPR013032;IPR000742;IPR040180;	N	NN	1
NRG4	Q8WWG1	Pro-neuregulin-4, membrane-bound isoform (Pro-NRG4) [Cleaved into: Neuregulin-4 (NRG-4)]	NRG4	Homo sapiens	115	-	-	PS00022;PS50026;	IPR013032;IPR000742;IPR040180;	N	NN	1
NRN1	Q9NPD7	Neuritin	NRN1/NRN	Homo sapiens	142	SIGNAL 1..27; /evidence=ECO:0000255	-	-	IPR026144;	Y	NN	1
NRN1L	Q496H8	Neuritin-like protein	NRN1L/UNQ2446/PRO5725	Homo sapiens	165	SIGNAL 1..35; /evidence=ECO:0000255	-	-	IPR026144;	Y	NN	1
NSDHL	Q15738	Sterol-4-alpha-carboxylate 3-dehydrogenase, decarboxylating (EC 1.1.1.170) (Protein H105e3)	NSDHL/H105E3	Homo sapiens	373	-	-	-	IPR002225;IPR036291;	N	NN	1
NSF	P46459	Vesicle-fusing ATPase (EC 3.6.4.6) (N-ethylmaleimide-sensitive fusion protein) (NEM-sensitive fusion protein) (Vesicular-fusion protein NSF)	NSF	Homo sapiens	744	-	-	PS00674;	IPR003593;IPR041569;IPR009010;IPR003959;IPR003960;IPR004201;IPR029067;IPR003338;IPR027417;IPR039812;	N	NN	1
NSL1	Q96IY1	Kinetochore-associated protein NSL1 homolog	NSL1/C1orf48/DC31/DC8/MIS14	Homo sapiens	281	-	-	-	IPR013950;	N	NN	1
NSMCE1	Q8WV22	Non-structural maintenance of chromosomes element 1 homolog (Non-SMC element 1 homolog) (EC 2.3.2.27)	NSMCE1/HSPC333/HSPC337	Homo sapiens	266	-	-	PS50089;	IPR011513;IPR002219;IPR036388;IPR001841;IPR014857;IPR013083;	N	NN	1
NSMCE2	Q96MF7	E3 SUMO-protein ligase NSE2 (EC 2.3.2.-) (E3 SUMO-protein transferase NSE2) (MMS21 homolog) (hMMS21) (Non-structural maintenance of chromosomes element 2 homolog) (Non-SMC element 2 homolog)	NSMCE2/C8orf36/MMS21	Homo sapiens	247	-	-	PS51044;	IPR026846;IPR004181;IPR013083;	N	NN	1
NSMCE4A	Q9NXX6	Non-structural maintenance of chromosomes element 4 homolog A (NS4EA) (Non-SMC element 4 homolog A)	NSMCE4A/C10orf86/PP4762	Homo sapiens	385	-	-	-	IPR027786;IPR014854;IPR029225;	N	NN	1
NT5E	P21589	5'-nucleotidase (5'-NT) (EC 3.1.3.5) (Ecto-5'-nucleotidase) (CD antigen CD73)	NT5E/NT5/NTE	Homo sapiens	574	SIGNAL 1..26; /evidence=ECO:0000269|PubMed:2173922	PR01607;	PS00785;PS00786;	IPR008334;IPR036907;IPR006146;IPR006179;IPR004843;IPR029052;	Y	NN	1
NTM	Q9P121	Neurotrimin (hNT) (IgLON family member 2)	NTM/IGLON2/NT/UNQ297/PRO337	Homo sapiens	344	SIGNAL 1..33; /evidence=ECO:0000269|PubMed:15340161	-	PS50835;	IPR007110;IPR036179;IPR013783;IPR013098;IPR003599;IPR003598;IPR013151;	Y	NN	1
NTRK1	P04629	High affinity nerve growth factor receptor (EC 2.7.10.1) (Neurotrophic tyrosine kinase receptor type 1) (TRK1-transforming tyrosine kinase protein) (Tropomyosin-related kinase A) (Tyrosine kinase receptor) (Tyrosine kinase receptor A) (Trk-A) (gp140trk) (p140-TrkA)	NTRK1/MTC/TRK/TRKA	Homo sapiens	796	SIGNAL 1..32; /evidence=ECO:0000255	PR01939;PR01940;PR00109;	PS50835;PS00107;PS50011;PS00109;PS00239;	IPR000483;IPR007110;IPR036179;IPR013783;IPR011009;IPR001611;IPR032675;IPR031635;IPR000719;IPR017441;IPR001245;IPR040665;IPR008266;IPR020635;IPR020461;IPR020777;IPR002011;	Y	NN	1
NTRK2	Q16620	BDNF/NT-3 growth factors receptor (EC 2.7.10.1) (GP145-TrkB) (Trk-B) (Neurotrophic tyrosine kinase receptor type 2) (TrkB tyrosine kinase) (Tropomyosin-related kinase B)	NTRK2/TRKB	Homo sapiens	822	SIGNAL 1..31	PR01939;PR01941;PR00109;	PS50835;PS00107;PS50011;PS00109;PS00239;	IPR000483;IPR007110;IPR036179;IPR013783;IPR013098;IPR003599;IPR003598;IPR011009;IPR001611;IPR032675;IPR000372;IPR031635;IPR000719;IPR017441;IPR001245;IPR020455;IPR008266;IPR020635;IPR020777;IPR002011;	Y	NN	1
NUDC	Q9Y266	Nuclear migration protein nudC (Nuclear distribution protein C homolog)	NUDC	Homo sapiens	331	-	-	PS51203;	IPR007052;IPR008978;IPR032572;IPR037898;IPR025934;	N	NN	1
NUF2	Q9BZD4	Kinetochore protein Nuf2 (hNuf2) (hNuf2R) (hsNuf2) (Cell division cycle-associated protein 1)	NUF2/CDCA1/NUF2R	Homo sapiens	464	-	-	-	IPR005549;IPR038275;	N	NN	1
NUP107	P57740	Nuclear pore complex protein Nup107 (107 kDa nucleoporin) (Nucleoporin Nup107)	NUP107	Homo sapiens	925	-	-	-	IPR007252;	N	NN	1
NUP133	Q8WUM0	Nuclear pore complex protein Nup133 (133 kDa nucleoporin) (Nucleoporin Nup133)	NUP133	Homo sapiens	1156	-	-	-	IPR007187;IPR037624;IPR015943;	N	NN	1
NUP160	Q12769	Nuclear pore complex protein Nup160 (160 kDa nucleoporin) (Nucleoporin Nup160)	NUP160/KIAA0197/NUP120	Homo sapiens	1436	-	-	-	IPR021717;	N	NN	1
NUP37	Q8NFH4	Nucleoporin Nup37 (p37) (Nup107-160 subcomplex subunit Nup37)	NUP37	Homo sapiens	326	-	-	PS00678;PS50082;PS50294;	IPR037626;IPR015943;IPR001680;IPR019775;IPR017986;IPR036322;	N	NN	1
NUP43	Q8NFH3	Nucleoporin Nup43 (Nup107-160 subcomplex subunit Nup43) (p42)	NUP43	Homo sapiens	380	-	-	PS00678;PS50082;PS50294;	IPR037628;IPR001680;IPR019775;IPR017986;IPR036322;	N	NN	1
NUP85	Q9BW27	Nuclear pore complex protein Nup85 (85 kDa nucleoporin) (FROUNT) (Nucleoporin Nup75) (Nucleoporin Nup85) (Pericentrin-1)	NUP85/NUP75/PCNT1	Homo sapiens	656	-	-	-	IPR011502;	N	NN	1
OGN	P20774	Mimecan (Osteoglycin) (Osteoinductive factor) (OIF)	OGN/OIF/SLRR3A	Homo sapiens	298	SIGNAL 1..20; /evidence=ECO:0000269|PubMed:15340161	-	PS51450;	IPR001611;IPR003591;IPR032675;IPR027211;	Y	NN	1
OLR1	P78380	Oxidized low-density lipoprotein receptor 1 (Ox-LDL receptor 1) (C-type lectin domain family 8 member A) (Lectin-like oxidized LDL receptor 1) (LOX-1) (Lectin-like oxLDL receptor 1) (hLOX-1) (Lectin-type oxidized LDL receptor 1) [Cleaved into: Oxidized low-density lipoprotein receptor 1, soluble form]	OLR1/CLEC8A/LOX1	Homo sapiens	273	-	-	PS50041;	IPR001304;IPR016186;IPR016187;IPR013600;IPR033992;	N	NN	1
OMD	Q99983	Osteomodulin (Keratan sulfate proteoglycan osteomodulin) (KSPG osteomodulin) (Osteoadherin) (OSAD)	OMD/SLRR2C/UNQ190/PRO216	Homo sapiens	421	SIGNAL 1..20; /evidence=ECO:0000255	-	PS51450;	IPR001611;IPR003591;IPR032675;IPR000372;IPR030705;	Y	NN	1
OPCML	Q14982	Opioid-binding protein/cell adhesion molecule (OBCAM) (OPCML) (Opioid-binding cell adhesion molecule) (IgLON family member 1)	OPCML/IGLON1/OBCAM	Homo sapiens	345	SIGNAL 1..27; /evidence=ECO:0000250	-	PS50835;	IPR007110;IPR036179;IPR013783;IPR013098;IPR003599;IPR003598;	Y	NN	1
ORMDL3	Q8N138	ORM1-like protein 3	ORMDL3	Homo sapiens	153	-	-	-	IPR007203;IPR029883;	N	NN	1
OTOA	Q7RTW8	Otoancorin	OTOA	Homo sapiens	1153	SIGNAL 1..22; /evidence=ECO:0000255	-	-	IPR026663;IPR026664;	Y	NN	1
P2RX1	P51575	P2X purinoceptor 1 (P2X1) (ATP receptor) (Purinergic receptor)	P2RX1/P2X1	Homo sapiens	399	-	PR01308;PR01307;	PS01212;	IPR003044;IPR027309;IPR001429;	N	NN	1
PA2G4	Q9UQ80	Proliferation-associated protein 2G4 (Cell cycle protein p38-2G4 homolog) (hG4-1) (ErbB3-binding protein 1)	PA2G4/EBP1	Homo sapiens	394	-	-	PS01202;	IPR036005;IPR004545;IPR000994;IPR018349;IPR036388;IPR036390;	N	NN	1
PADI2	Q9Y2J8	Protein-arginine deiminase type-2 (EC 3.5.3.15) (PAD-H19) (Peptidylarginine deiminase II) (Protein-arginine deiminase type II)	PADI2/KIAA0994/PAD2/PDI2	Homo sapiens	665	-	-	-	IPR008972;IPR004303;IPR013530;IPR036556;IPR013732;IPR038685;IPR013733;	N	NN	1
PAFAH1B1	P43034	Platelet-activating factor acetylhydrolase IB subunit alpha (Lissencephaly-1 protein) (LIS-1) (PAF acetylhydrolase 45 kDa subunit) (PAF-AH 45 kDa subunit) (PAF-AH alpha) (PAFAH alpha)	PAFAH1B1/LIS1/MDCR/MDS/PAFAHA	Homo sapiens	410	-	PR00320;	PS50896;PS00678;PS50082;PS50294;	IPR017252;IPR020472;IPR037190;IPR006594;IPR015943;IPR001680;IPR019775;IPR017986;IPR036322;	N	NN	1
PAH	P00439	Phenylalanine-4-hydroxylase (PAH) (EC 1.14.16.1) (Phe-4-monooxygenase)	PAH	Homo sapiens	452	-	PR00372;	PS51671;PS00367;PS51410;	IPR002912;IPR001273;IPR018301;IPR036951;IPR036329;IPR019774;IPR041912;IPR005961;IPR019773;	N	NN	1
PAPD7	Q5XG87	Terminal nucleotidyltransferase 4A (DNA polymerase sigma) (LAK-1) (Non-canonical poly(A) RNA polymerase PAPD7) (EC 2.7.7.19) (PAP-associated domain-containing protein 7) (TRAMP-like complex polyadenylate polymerase) (Terminal guanylyltransferase) (EC 2.7.7.-) (Terminal uridylyltransferase 5) (TUTase 5) (Topoisomerase-related function protein 4-1) (TRF4-1)	TENT4A/PAPD7/POLS/TRF4	Homo sapiens	772	-	-	-	IPR002058;IPR002934;IPR040137;	N	NN	1
PAPLN	O95428	Papilin	PAPLN/UNQ2420/PRO4977	Homo sapiens	1278	SIGNAL 1..18; /evidence=ECO:0000255	PR01857;PR00759;	PS00280;PS50279;PS50835;PS50900;PS50092;	IPR010294;IPR013273;IPR007110;IPR036179;IPR013783;IPR013098;IPR003599;IPR003598;IPR013106;IPR002223;IPR036880;IPR010909;IPR020901;IPR000884;IPR036383;	Y	BM	1
PAPSS1	O43252	Bifunctional 3'-phosphoadenosine 5'-phosphosulfate synthase 1 (PAPS synthase 1) (PAPSS 1) (Sulfurylase kinase 1) (SK 1) (SK1) [Includes: Sulfate adenylyltransferase (EC 2.7.7.4) (ATP-sulfurylase) (Sulfate adenylate transferase) (SAT); Adenylyl-sulfate kinase (EC 2.7.1.25) (3'-phosphoadenosine-5'-phosphosulfate synthase) (APS kinase) (Adenosine-5'-phosphosulfate 3'-phosphotransferase) (Adenylylsul…	PAPSS1/ATPSK1/PAPSS	Homo sapiens	624	-	-	-	IPR002891;IPR025980;IPR027417;IPR015947;IPR014729;IPR024951;IPR002650;	N	NN	1
PCDH15	Q96QU1	Protocadherin-15	PCDH15/USH1F	Homo sapiens	1955	SIGNAL 1..26; /evidence=ECO:0000255	PR00205;	PS00232;PS50268;	IPR002126;IPR015919;IPR020894;IPR041149;IPR030718;	Y	NN	1
PCNA	P12004	Proliferating cell nuclear antigen (PCNA) (Cyclin)	PCNA	Homo sapiens	261	-	PR00339;	PS01251;PS00293;	IPR000730;IPR022649;IPR022659;IPR022648;	N	NN	1
PDCD4	Q53EL6	Programmed cell death protein 4 (Neoplastic transformation inhibitor protein) (Nuclear antigen H731-like) (Protein 197/15a)	PDCD4/H731	Homo sapiens	469	-	-	PS51366;	IPR016024;IPR003891;IPR016021;IPR039778;	N	NN	1
PDGFA	P04085	Platelet-derived growth factor subunit A (PDGF subunit A) (PDGF-1) (Platelet-derived growth factor A chain) (Platelet-derived growth factor alpha polypeptide)	PDGFA/PDGF1	Homo sapiens	211	SIGNAL 1..20	-	PS00249;PS50278;	IPR029034;IPR023581;IPR000072;IPR006782;	Y	NN	1
PDGFRA	P16234	Platelet-derived growth factor receptor alpha (PDGF-R-alpha) (PDGFR-alpha) (EC 2.7.10.1) (Alpha platelet-derived growth factor receptor) (Alpha-type platelet-derived growth factor receptor) (CD140 antigen-like family member A) (CD140a antigen) (Platelet-derived growth factor alpha receptor) (Platelet-derived growth factor receptor 2) (PDGFR-2) (CD antigen CD140a)	PDGFRA/PDGFR2/RHEPDGFRA	Homo sapiens	1089	SIGNAL 1..23	-	PS50835;PS00107;PS50011;PS00109;PS00240;	IPR007110;IPR036179;IPR013783;IPR013098;IPR003599;IPR003598;IPR011009;IPR027290;IPR000719;IPR017441;IPR001245;IPR008266;IPR020635;IPR001824;	Y	NN	1
PDGFRB	P09619	Platelet-derived growth factor receptor beta (PDGF-R-beta) (PDGFR-beta) (EC 2.7.10.1) (Beta platelet-derived growth factor receptor) (Beta-type platelet-derived growth factor receptor) (CD140 antigen-like family member B) (Platelet-derived growth factor receptor 1) (PDGFR-1) (CD antigen CD140b)	PDGFRB/PDGFR/PDGFR1	Homo sapiens	1106	SIGNAL 1..32; /evidence=ECO:0000269|PubMed:15340161	-	PS50835;PS00107;PS50011;PS00109;PS00240;	IPR007110;IPR036179;IPR013783;IPR013098;IPR003599;IPR003598;IPR013151;IPR011009;IPR027288;IPR000719;IPR017441;IPR001245;IPR008266;IPR020635;IPR001824;	Y	NN	1
PDS5A	Q29RF7	Sister chromatid cohesion protein PDS5 homolog A (Cell proliferation-inducing gene 54 protein) (Sister chromatid cohesion protein 112) (SCC-112)	PDS5A/KIAA0648/PDS5/PIG54	Homo sapiens	1337	-	-	-	IPR011989;IPR016024;IPR039776;	N	NN	1
PDS5B	Q9NTI5	Sister chromatid cohesion protein PDS5 homolog B (Androgen-induced proliferation inhibitor) (Androgen-induced prostate proliferative shutoff-associated protein AS3)	PDS5B/APRIN/AS3/KIAA0979	Homo sapiens	1447	-	-	-	IPR016024;IPR039776;	N	NN	1
PDXK	O00764	Pyridoxal kinase (EC 2.7.1.35) (Pyridoxine kinase)	PDXK/C21orf124/C21orf97/PKH/PNK/PRED79	Homo sapiens	312	-	-	-	IPR013749;IPR004625;IPR029056;	N	NN	1
PDZD7	Q9H5P4	PDZ domain-containing protein 7	PDZD7/PDZK7	Homo sapiens	1033	-	-	PS50106;	IPR001478;IPR036034;IPR042786;	N	NN	1
PEBP1	P30086	Phosphatidylethanolamine-binding protein 1 (PEBP-1) (HCNPpp) (Neuropolypeptide h3) (Prostatic-binding protein) (Raf kinase inhibitor protein) (RKIP) [Cleaved into: Hippocampal cholinergic neurostimulating peptide (HCNP)]	PEBP1/PBP/PEBP	Homo sapiens	187	-	-	PS01220;	IPR008914;IPR036610;IPR035810;IPR001858;	N	NN	1
PECAM1	P16284	Platelet endothelial cell adhesion molecule (PECAM-1) (EndoCAM) (GPIIA') (PECA1) (CD antigen CD31)	PECAM1	Homo sapiens	738	SIGNAL 1..27	-	PS50835;	IPR007110;IPR036179;IPR013783;IPR040878;IPR003599;IPR003598;	Y	NN	1
PGRMC1	O00264	Membrane-associated progesterone receptor component 1 (mPR) (Dap1) (IZA)	PGRMC1/HPR6.6/PGRMC	Homo sapiens	195	-	-	-	IPR001199;IPR036400;	N	NN	1
PI4KA	P42356	Phosphatidylinositol 4-kinase alpha (PI4-kinase alpha) (PI4K-alpha) (PtdIns-4-kinase alpha) (EC 2.7.1.67)	PI4KA/PIK4/PIK4CA	Homo sapiens	2102	-	-	PS00915;PS00916;PS50290;PS51545;	IPR016024;IPR011009;IPR000403;IPR036940;IPR018936;IPR001263;IPR042236;IPR015433;	N	NN	1
PI4KB	Q9UBF8	Phosphatidylinositol 4-kinase beta (PI4K-beta) (PI4Kbeta) (PtdIns 4-kinase beta) (EC 2.7.1.67) (NPIK) (PI4K92) (PI4KIII)	PI4KB/PIK4CB	Homo sapiens	816	-	-	PS00915;PS00916;PS50290;PS51545;	IPR011009;IPR000403;IPR036940;IPR018936;IPR001263;IPR015433;	N	NN	1
PIFO	Q8TCI5	Protein pitchfork	PIFO/C1orf88	Homo sapiens	191	-	-	-	IPR033602;	N	NN	1
PIK3C2A	O00443	Phosphatidylinositol 4-phosphate 3-kinase C2 domain-containing subunit alpha (PI3K-C2-alpha) (PtdIns-3-kinase C2 subunit alpha) (EC 2.7.1.154) (Phosphoinositide 3-kinase-C2-alpha)	PIK3C2A	Homo sapiens	1686	-	-	PS50004;PS00915;PS00916;PS50290;PS51547;PS51546;PS51545;PS50195;	IPR016024;IPR000008;IPR035892;IPR011009;IPR001683;IPR000403;IPR036940;IPR018936;IPR037705;IPR001263;IPR042236;IPR002420;IPR000341;IPR015433;IPR036871;IPR042133;IPR029071;	N	NN	1
PIK3CB	P42338	Phosphatidylinositol 4,5-bisphosphate 3-kinase catalytic subunit beta isoform (PI3-kinase subunit beta) (PI3K-beta) (PI3Kbeta) (PtdIns-3-kinase subunit beta) (EC 2.7.1.153) (Phosphatidylinositol 4,5-bisphosphate 3-kinase 110 kDa catalytic subunit beta) (PtdIns-3-kinase subunit p110-beta) (p110beta)	PIK3CB/PIK3C1	Homo sapiens	1070	-	-	PS00915;PS00916;PS50290;PS51544;PS51547;PS51546;PS51545;	IPR016024;IPR035892;IPR011009;IPR000403;IPR036940;IPR018936;IPR001263;IPR042236;IPR003113;IPR002420;IPR000341;IPR008290;IPR037702;IPR015433;IPR029071;	N	NN	1
PIK3CG	P48736	Phosphatidylinositol 4,5-bisphosphate 3-kinase catalytic subunit gamma isoform (PI3-kinase subunit gamma) (PI3K-gamma) (PI3Kgamma) (PtdIns-3-kinase subunit gamma) (EC 2.7.1.153) (Phosphatidylinositol 4,5-bisphosphate 3-kinase 110 kDa catalytic subunit gamma) (PtdIns-3-kinase subunit p110-gamma) (p110gamma) (Phosphoinositide-3-kinase catalytic gamma polypeptide) (Serine/threonine protein kinase PI…	PIK3CG	Homo sapiens	1102	-	-	PS00915;PS00916;PS50290;PS51544;PS51547;PS51546;PS51545;	IPR016024;IPR035892;IPR011009;IPR000403;IPR036940;IPR018936;IPR001263;IPR042236;IPR003113;IPR002420;IPR000341;IPR008290;IPR015433;IPR029071;	N	NN	1
PIK3R2	O00459	Phosphatidylinositol 3-kinase regulatory subunit beta (PI3-kinase regulatory subunit beta) (PI3K regulatory subunit beta) (PtdIns-3-kinase regulatory subunit beta) (Phosphatidylinositol 3-kinase 85 kDa regulatory subunit beta) (PI3-kinase subunit p85-beta) (PtdIns-3-kinase regulatory subunit p85-beta)	PIK3R2	Homo sapiens	728	-	PR00401;	PS50238;PS50001;PS50002;	IPR032498;IPR035586;IPR035020;IPR035022;IPR008936;IPR000198;IPR000980;IPR036860;IPR036028;IPR001452;	N	NN	1
PIK3R6	Q5UE93	Phosphoinositide 3-kinase regulatory subunit 6 (Phosphoinositide 3-kinase gamma adapter protein of 87 kDa) (p84 PI3K adapter protein) (p84 PIKAP) (p87 PI3K adapter protein) (p87PIKAP)	PIK3R6/C17orf38	Homo sapiens	754	-	-	-	IPR019522;	N	NN	1
PITPNA	Q00169	Phosphatidylinositol transfer protein alpha isoform (PI-TP-alpha) (PtdIns transfer protein alpha) (PtdInsTP alpha)	PITPNA/PITPN	Homo sapiens	270	-	PR00391;	-	IPR001666;IPR023393;	N	NN	1
PLAC8	Q9NZF1	Placenta-specific gene 8 protein (Protein C15)	PLAC8/BM-004	Homo sapiens	115	-	-	-	IPR006461;	N	NN	1
PLD1	Q13393	Phospholipase D1 (PLD 1) (hPLD1) (EC 3.1.4.4) (Choline phosphatase 1) (Phosphatidylcholine-hydrolyzing phospholipase D1)	PLD1	Homo sapiens	1074	-	-	PS50035;PS50195;	IPR011993;IPR001849;IPR001683;IPR025202;IPR001736;IPR016555;IPR015679;IPR036871;	N	NN	1
PLET1	Q6UQ28	Placenta-expressed transcript 1 protein	PLET1/C11orf34	Homo sapiens	207	SIGNAL 1..25; /evidence=ECO:0000255	-	-	IPR026184;	Y	NN	1
PLK1	P53350	Serine/threonine-protein kinase PLK1 (EC 2.7.11.21) (Polo-like kinase 1) (PLK-1) (Serine/threonine-protein kinase 13) (STPK13)	PLK1/PLK	Homo sapiens	603	-	-	PS50078;PS00107;PS50011;PS00108;	IPR011009;IPR033702;IPR033701;IPR033695;IPR000959;IPR036947;IPR000719;IPR017441;IPR008271;	N	NN	1
POLA1	P09884	DNA polymerase alpha catalytic subunit (EC 2.7.7.7) (DNA polymerase alpha catalytic subunit p180)	POLA1/POLA	Homo sapiens	1462	-	PR00106;	PS00116;	IPR006172;IPR017964;IPR006133;IPR006134;IPR024647;IPR042087;IPR023211;IPR038256;IPR012337;IPR036397;IPR015088;	N	NN	1
POLD1	P28340	DNA polymerase delta catalytic subunit (EC 2.7.7.7) (3'-5' exodeoxyribonuclease) (EC 3.1.11.-) (DNA polymerase subunit delta p125)	POLD1/POLD	Homo sapiens	1107	-	PR00106;	PS00116;	IPR006172;IPR017964;IPR006133;IPR006134;IPR042087;IPR023211;IPR012337;IPR036397;IPR025687;	N	NN	1
POLE	Q07864	DNA polymerase epsilon catalytic subunit A (EC 2.7.7.7) (3'-5' exodeoxyribonuclease) (EC 3.1.11.-) (DNA polymerase II subunit A)	POLE/POLE1	Homo sapiens	2286	-	-	-	IPR006172;IPR006133;IPR006134;IPR042087;IPR013697;IPR029703;IPR012337;IPR036397;	N	NN	1
POLH	Q9Y253	DNA polymerase eta (EC 2.7.7.7) (RAD30 homolog A) (Xeroderma pigmentosum variant type protein)	POLH/RAD30/RAD30A/XPV	Homo sapiens	713	-	-	PS50173;PS51907;	IPR036775;IPR017961;IPR001126;IPR041298;	N	NN	1
POMT1	Q9Y6A1	Protein O-mannosyl-transferase 1 (EC 2.4.1.109) (Dolichyl-phosphate-mannose--protein mannosyltransferase 1)	POMT1	Homo sapiens	747	-	-	PS50919;	IPR027005;IPR003342;IPR036300;IPR016093;IPR032421;	N	NN	1
POMT2	Q9UKY4	Protein O-mannosyl-transferase 2 (EC 2.4.1.109) (Dolichyl-phosphate-mannose--protein mannosyltransferase 2)	POMT2	Homo sapiens	750	-	-	PS50919;	IPR027005;IPR003342;IPR036300;IPR016093;IPR032421;	N	NN	1
POT1	Q9NUX5	Protection of telomeres protein 1 (hPot1) (POT1-like telomere end-binding protein)	POT1	Homo sapiens	634	-	-	-	IPR012340;IPR028389;IPR032042;IPR011564;	N	NN	1
PPL	O60437	Periplakin (190 kDa paraneoplastic pemphigus antigen) (195 kDa cornified envelope precursor protein)	PPL/KIAA0568	Homo sapiens	1756	-	-	PS50002;	IPR041615;IPR035915;IPR001101;IPR001452;IPR018159;	N	NN	1
PPP1CC	P36873	Serine/threonine-protein phosphatase PP1-gamma catalytic subunit (PP-1G) (EC 3.1.3.16) (Protein phosphatase 1C catalytic subunit)	PPP1CC	Homo sapiens	323	-	PR00114;	PS00125;	IPR004843;IPR029052;IPR037981;IPR006186;IPR031675;	N	NN	1
PPP2CA	P67775	Serine/threonine-protein phosphatase 2A catalytic subunit alpha isoform (PP2A-alpha) (EC 3.1.3.16) (Replication protein C) (RP-C)	PPP2CA	Homo sapiens	309	-	PR00114;	PS00125;	IPR004843;IPR029052;IPR006186;	N	NN	1
PPP2CB	P62714	Serine/threonine-protein phosphatase 2A catalytic subunit beta isoform (PP2A-beta) (EC 3.1.3.16)	PPP2CB	Homo sapiens	309	-	PR00114;	PS00125;	IPR004843;IPR029052;IPR006186;	N	NN	1
PPP2R1A	P30153	Serine/threonine-protein phosphatase 2A 65 kDa regulatory subunit A alpha isoform (Medium tumor antigen-associated 61 kDa protein) (PP2A subunit A isoform PR65-alpha) (PP2A subunit A isoform R1-alpha)	PPP2R1A	Homo sapiens	589	-	-	PS50077;	IPR011989;IPR016024;IPR000357;IPR021133;IPR031090;	N	NN	1
PPP2R1B	P30154	Serine/threonine-protein phosphatase 2A 65 kDa regulatory subunit A beta isoform (PP2A subunit A isoform PR65-beta) (PP2A subunit A isoform R1-beta)	PPP2R1B	Homo sapiens	601	-	-	PS50077;	IPR011989;IPR016024;IPR000357;IPR021133;	N	NN	1
PPP2R5A	Q15172	Serine/threonine-protein phosphatase 2A 56 kDa regulatory subunit alpha isoform (PP2A B subunit isoform B'-alpha) (PP2A B subunit isoform B56-alpha) (PP2A B subunit isoform PR61-alpha) (PR61alpha) (PP2A B subunit isoform R5-alpha)	PPP2R5A	Homo sapiens	486	-	-	-	IPR011989;IPR016024;IPR002554;	N	NN	1
PPP2R5B	Q15173	Serine/threonine-protein phosphatase 2A 56 kDa regulatory subunit beta isoform (PP2A B subunit isoform B'-beta) (PP2A B subunit isoform B56-beta) (PP2A B subunit isoform PR61-beta) (PP2A B subunit isoform R5-beta)	PPP2R5B	Homo sapiens	497	-	-	-	IPR011989;IPR016024;IPR002554;	N	NN	1
PPP2R5C	Q13362	Serine/threonine-protein phosphatase 2A 56 kDa regulatory subunit gamma isoform (PP2A B subunit isoform B'-gamma) (PP2A B subunit isoform B56-gamma) (PP2A B subunit isoform PR61-gamma) (PP2A B subunit isoform R5-gamma) (Renal carcinoma antigen NY-REN-29)	PPP2R5C/KIAA0044	Homo sapiens	524	-	-	-	IPR011989;IPR016024;IPR002554;	N	NN	1
PPP2R5D	Q14738	Serine/threonine-protein phosphatase 2A 56 kDa regulatory subunit delta isoform (PP2A B subunit isoform B'-delta) (PP2A B subunit isoform B56-delta) (PP2A B subunit isoform PR61-delta) (PP2A B subunit isoform R5-delta)	PPP2R5D	Homo sapiens	602	-	-	-	IPR011989;IPR016024;IPR002554;	N	NN	1
PPP2R5E	Q16537	Serine/threonine-protein phosphatase 2A 56 kDa regulatory subunit epsilon isoform (PP2A B subunit isoform B'-epsilon) (PP2A B subunit isoform B56-epsilon) (PP2A B subunit isoform PR61-epsilon) (PP2A B subunit isoform R5-epsilon)	PPP2R5E	Homo sapiens	467	-	-	-	IPR011989;IPR016024;IPR002554;	N	NN	1
PRDX6	P30041	Peroxiredoxin-6 (EC 1.11.1.15) (1-Cys peroxiredoxin) (1-Cys PRX) (24 kDa protein) (Acidic calcium-independent phospholipase A2) (aiPLA2) (EC 3.1.1.4) (Antioxidant protein 2) (Liver 2D page spot 40) (Non-selenium glutathione peroxidase) (NSGPx) (Red blood cells page spot 12)	PRDX6/AOP2/KIAA0106	Homo sapiens	224	-	-	PS51352;	IPR000866;IPR024706;IPR019479;IPR036249;IPR013766;	N	NN	1
PREB	Q9HCU5	Prolactin regulatory element-binding protein (Mammalian guanine nucleotide exchange factor mSec12)	PREB/SEC12	Homo sapiens	417	-	-	PS50082;PS50294;	IPR011047;IPR001680;IPR017986;	N	NN	1
PRG4	Q92954	Proteoglycan 4 (Lubricin) (Megakaryocyte-stimulating factor) (Superficial zone proteoglycan) [Cleaved into: Proteoglycan 4 C-terminal part]	PRG4/MSF/SZP	Homo sapiens	1404	SIGNAL 1..24; /evidence=ECO:0000255	PR00022;	PS00024;PS51642;PS00524;PS50958;	IPR000585;IPR036375;IPR018487;IPR018486;IPR036024;IPR020436;IPR001212;	Y	NN	1
PRKACA	P17612	cAMP-dependent protein kinase catalytic subunit alpha (PKA C-alpha) (EC 2.7.11.11)	PRKACA/PKACA	Homo sapiens	351	-	-	PS51285;PS00107;PS50011;PS00108;	IPR000961;IPR011009;IPR039035;IPR000719;IPR017441;IPR008271;	N	NN	1
PRKACB	P22694	cAMP-dependent protein kinase catalytic subunit beta (PKA C-beta) (EC 2.7.11.11)	PRKACB	Homo sapiens	351	-	-	PS51285;PS00107;PS50011;PS00108;	IPR000961;IPR011009;IPR039083;IPR000719;IPR017441;IPR008271;	N	NN	1
PRKAR1A	P10644	cAMP-dependent protein kinase type I-alpha regulatory subunit (Tissue-specific extinguisher 1) (TSE1)	PRKAR1A/PKR1/PRKAR1/TSE1	Homo sapiens	381	-	-	PS00888;PS00889;PS50042;	IPR012198;IPR003117;IPR018490;IPR018488;IPR000595;IPR014710;	N	NN	1
PRKAR1B	P31321	cAMP-dependent protein kinase type I-beta regulatory subunit	PRKAR1B	Homo sapiens	381	-	-	PS00888;PS00889;PS50042;	IPR012198;IPR003117;IPR018490;IPR018488;IPR000595;IPR042818;IPR014710;	N	NN	1
PRKCB	P05771	Protein kinase C beta type (PKC-B) (PKC-beta) (EC 2.7.11.13)	PRKCB/PKCB/PRKCB1	Homo sapiens	671	-	PR00360;PR00008;	PS51285;PS50004;PS00107;PS50011;PS00108;PS00479;PS50081;	IPR000961;IPR000008;IPR035892;IPR034664;IPR020454;IPR011009;IPR002219;IPR017892;IPR000719;IPR017441;IPR014375;IPR008271;	N	NN	1
PRKCD	Q05655	Protein kinase C delta type (EC 2.7.11.13) (Tyrosine-protein kinase PRKCD) (EC 2.7.10.2) (nPKC-delta) [Cleaved into: Protein kinase C delta type regulatory subunit; Protein kinase C delta type catalytic subunit (Sphingosine-dependent protein kinase-1) (SDK1)]	PRKCD	Homo sapiens	676	-	PR00008;	PS51285;PS00107;PS50011;PS00108;PS00479;PS50081;	IPR000961;IPR035892;IPR020454;IPR011009;IPR034667;IPR002219;IPR027436;IPR017892;IPR014376;IPR000719;IPR017441;IPR008271;	N	NN	1
PRL	P01236	Prolactin (PRL)	PRL	Homo sapiens	227	SIGNAL 1..28; /evidence=ECO:0000269|PubMed:1126929, ECO:0000269|PubMed:925136	PR00836;	PS00266;PS00338;	IPR009079;IPR001400;IPR018116;	Y	NN	1
PRND	Q9UKY0	Prion-like protein doppel (PrPLP) (Prion protein 2)	PRND/DPL/UNQ1830/PRO3443	Homo sapiens	176	SIGNAL 1..25; /evidence=ECO:0000269|PubMed:12200435	-	-	IPR021566;IPR036924;IPR022416;	Y	NN	1
[truncated: 327 more rows]

## Sheet: Table S5
Table S5. BM zone localization data for C. elegans orthologs of BM and CSI candidates fluorescently tagged in this and previous studies.
[truncated: 82 more rows]

[truncated: 15 more sheets: Table S6, Table S7, Table S8, Table S9, Table S10, Table S11, Table S12, Table S13, Table S14, Table S15, Table S16, Table S17, Table S18, Table S19, Table S20]
